# Supplementary material for: Data on association of the variation (rs1344706) in the ZNF804A gene with schizophrenia and its symptoms in the Russian population
Source: Data Brief. 2019 May 9;24:103985. doi: 10.1016/j.dib.2019.103985 (PMC6536608; doi:10.1016/j.dib.2019.103985)
Supplement: Supplementary file 2 — Multimedia component 2 [file mmc2.xlsx]

## Sheet: patients with schizophrenia
ID	sex (f,m)	age (y.o.)	age at onset (y.o.)	PANS-Positive (score)	p1	p2	p3	p4	p5	p6	p7	PANS-Negative	n1	n2	n3	n4	n5	n6	n7	PANS-General psychopathology	g1	g2	g3	g4	g5	g6	g7	g8	g9	g10	g11	g12	g13	g14	g15	g16	PANSS- total score	ZNF804Ars1344706
7	f	34	23	30	6	4	5	4	5	4	2	20	3	3	3	3	1	3	4	43	1	3	1	3	1	2	3	3	5	1	1	7	3	1	4	4	93	CC
8	f	33	32	20	4	4	4	3	2	2	1	9	3	1	1	1	1	1	1	32	1	3	1	3	2	1	3	1	1	1	3	3	1	1	4	3	61	AA
9	f	24	21	10	3	2	1	1	1	1	1	25	5	4	3	3	1	5	4	38	1	1	4	1	1	5	4	3	1	1	3	1	3	1	4	4	73	AA
10	f	35	30																																			AA
11	f	47	27	26	5	4	5	4	1	5	2	27	4	4	5	3	2	5	4	50	5	3	1	4	4	1	1	3	1	1	3	7	3	3	5	5	103	AC
12	f	38	33	27	5	3	5	4	1	5	4	23	3	1	4	4	3	4	4	47	1	4	1	4	2	1	2	3	1	3	4	7	4	2	4	4	97	CC
16	f	25	18	16	4	2	1	3	1	4	1	22	4	4	3	3	1	4	3	34	1	3	1	4	4	1	1	2	1	1	1	6	1	1	3	3	72	AA
17	f	37	35	18	4	3	1	3	1	4	2	15	3	3	3	1	1	3	1	51	6	4	4	3	2	5	3	3	1	1	1	6	2	3	3	4	84	AC
18	f	28	26	24	4	3	5	4	1	5	2	10	1	1	3	2	1	1	1	50	1	4	6	4	1	5	2	2	1	1	4	7	3	1	4	4	84	AC
19	f	30	28	16	3	3	1	3	1	2	3	11	3	1	1	3	1	1	1	36	1	3	1	3	1	4	3	3	1	1	1	6	3	1	3	1	63	AC
27	f	46	30	10	3	2	1	1	1	1	1	20	4	4	3	3	2	1	3	38	5	3	1	3	3	1	3	1	1	1	3	3	3	1	3	3	68	AC
28	f	19	18	30	5	5	7	6	1	5	1	7	1	1	1	1	1	1	1	56	1	1	1	5	1	1	1	7	1	1	6	7	6	4	6	7	93	AC
29	f	55	48	12	2	3	1	1	1	2	2	18	3	3	2	3	1	3	3	37	3	3	2	3	1	3	2	2	2	1	3	3	2	1	3	3	67	AA
31	f	26	19	22	4	4	5	1	1	6	1	7	1	1	1	1	1	1	1	42	1	4	1	3	1	1	3	1	1	1	5	6	4	1	5	4	71	AC
33	f	32	15	9	1	3	1	1	1	1	1	7	1	1	1	1	1	1	1	44	1	4	5	3	3	5	3	1	1	1	3	3	4	1	3	3	60	AA
34	f	27	21	17	5	3	4	1	1	2	1	19	4	4	3	3	1	1	3	35	1	3	3	1	3	1	3	1	1	1	1	6	3	1	3	3	71	AC
37	f	21	21	7	1	1	1	1	1	1	1	7	1	1	1	1	1	1	1	39	3	3	3	3	3	5	3	1	1	1	1	3	3	1	2	3	53	AC
38	f	32	22	11	3	1	1	1	1	3	1	18	3	4	2	4	1	1	3	38	5	1	1	1	3	5	3	1	1	1	1	4	3	1	3	4	67	AC
39	f	26	20	25	4	3	5	4	5	3	1	12	3	3	2	1	1	1	1	28	1	3	1	2	1	1	1	1	1	1	3	4	3	1	3	1	65	AC
40	f	21	17	16	4	3	1	3	1	3	1	20	3	4	3	3	1	2	4	46	5	3	1	3	3	5	3	1	2	1	2	5	4	3	3	2	82	AA
41	f	26	23	15	4	1	4	1	1	3	1	18	3	4	2	3	1	4	1	36	1	3	4	1	1	4	4	1	1	1	1	4	3	1	3	3	69	AA
45	f	31	30	25	5	4	3	4	1	5	3	13	1	1	1	1	3	3	3	31	1	3	3	1	2	4	2	1	2	1	2	2	2	1	3	1	69	AA
46	f	42	40	12	1	3	4	1	1	1	1	23	4	3	3	4	3	3	3	44	1	4	1	3	3	5	4	1	1	1	4	4	4	1	3	4	79	AC
47	f	26	24	21	4	3	5	1	4	3	1	11	3	1	3	1	1	1	1	46	1	4	3	3	1	4	3	3	4	1	3	6	1	1	4	4	78	AA
48	f	26	24	7	1	1	1	1	1	1	1	20	3	4	3	4	1	4	1	38	4	1	1	1	1	6	4	1	1	1	3	3	4	1	3	3	65	AA
49	f	22	18	25	5	4	3	4	1	5	3	23	3	4	3	3	3	3	4	50	1	4	5	4	4	5	1	3	1	1	4	6	4	1	3	3	98	AC
50	f	22	21	27	4	5	6	3	4	4	1	12	1	1	1	1	1	6	1	50	1	4	1	4	1	1	5	1	5	3	5	6	4	1	4	4	89	AC
51	f	28	28	25	6	3	5	3	3	4	1	17	4	3	3	4	1	1	1	47	1	4	6	3	3	5	3	1	1	1	3	4	3	1	4	4	89	AC
52	f	63	30	32	5	5	3	5	3	6	5	34	6	5	5	5	3	5	5	76	4	4	4	5	4	6	5	6	5	3	5	5	5	5	5	5	142	AC
53	f	50	45	23	5	2	5	4	1	5	1	15	3	3	3	3	1	1	1	43	1	5	4	5	1	1	1	1	3	1	3	6	3	1	3	4	81	AC
56	f	24	24	18	5	4	1	1	1	5	1	10	1	1	1	1	1	4	1	63	1	4	5	4	1	4	4	3	5	5	5	7	5	1	5	4	91	AC
57	f	39	31	20	4	4	1	4	5	1	1	11	1	1	1	1	3	1	3	30	1	1	1	1	4	1	1	1	4	1	4	4	1	1	3	1	61	AA
58	f	37	34	8	1	2	1	1	1	1	1	22	4	4	4	5	1	1	3	45	2	5	4	3	1	6	5	3	1	1	1	3	4	1	4	1	75	AC
59	f	30	21	32	4	5	5	4	4	5	5	28	5	3	4	3	4	6	3	54	1	3	1	6	4	1	1	5	4	2	4	7	4	4	3	4	114	AC
60	f	47	43	31	6	4	5	5	4	4	3	10	1	1	1	1	1	4	1	54	1	4	1	4	1	5	4	1	5	4	4	6	4	1	5	4	95	AC
61	f	52	32	30	5	6	1	6	6	5	1	11	1	1	1	1	5	1	1	60	1	4	1	6	1	1	1	1	5	5	6	6	6	4	6	6	101	AC
62	f	25	21	24	5	3	4	1	3	5	3	24	4	4	4	3	3	3	3	50	1	5	1	5	3	5	3	1	3	1	3	4	4	3	4	4	98	AC
63	f	51	28	22	5	4	5	1	1	5	1	24	4	4	4	4	1	4	3	49	1	3	5	4	3	5	4	2	1	1	4	4	4	1	4	3	95	CC
70	f	50	44	21	4	3	1	4	3	3	3	17	3	1	1	1	3	4	4	34	1	3	1	4	3	1	1	3	1	1	3	4	1	3	3	1	72	CC
72	f	26	17	12	1	3	1	4	1	1	1	11	3	1	1	1	1	3	1	30	1	1	1	4	3	3	1	1	1	1	4	3	3	1	1	1	53	AC
78	f	25	23	30	6	3	6	4	4	6	1	24	3	4	3	3	3	4	4	49	1	4	1	4	4	1	1	3	5	1	4	5	4	3	4	4	103	AA
79	f	46	31	34	6	5	6	3	5	6	3	31	4	5	5	5	4	4	4	54	1	3	1	3	3	1	4	4	5	1	4	7	4	4	4	5	119	AC
80	f	23	23	28	6	5	5	3	3	5	1	19	3	1	3	1	3	4	4	47	1	4	1	4	3	1	4	1	3	1	4	6	5	1	4	4	94	CC
85	f	21	15	7	1	1	1	1	1	1	1	18	3	1	1	1	4	4	4	30	1	1	1	1	3	1	1	1	1	1	4	4	3	3	3	1	55	AC
88	f	46	25	7	1	1	1	1	1	1	1	25	3	4	3	4	4	3	4	38	1	3	1	1	3	5	3	1	1	1	3	3	4	1	3	4	70	AC
89	f	43	35	28	6	4	5	3	4	5	1	20	3	3	4	3	3	1	3	39	1	3	3	4	3	1	1	1	3	1	1	6	4	1	3	3	87	AC
90	f	30	27	21	6	3	6	3	1	1	1	11	3	3	1	1	1	1	1	32	1	3	1	3	3	1	1	1	1	1	1	6	1	1	3	4	64	CC
91	f	36	20																																			AA
95	f	61	41	23	6	5	6	1	1	3	1	30	5	5	6	5	4	2	3	48	2	4	1	1	4	3	5	4	1	2	7	3	1	1	3	6	101	AC
96	f	44	38	18	3	4	5	3	1	1	1	22	3	3	3	3	4	3	3	34	1	3	1	3	3	1	1	1	1	1	3	4	4	1	3	3	74	AA
97	f	49	29	21	6	3	4	1	5	1	1	21	3	4	3	4	3	1	3	39	1	1	1	3	3	5	3	3	1	1	3	4	3	1	3	3	81	AA
98	f	33	24	7	1	1	1	1	1	1	1	7	1	1	1	1	1	1	1	36	3	3	1	3	1	5	3	1	1	1	3	3	3	1	3	1	50	AA
99	f	38	38	16	4	1	3	1	5	1	1	7	1	1	1	1	1	1	1	41	1	4	1	4	3	5	1	1	1	1	3	4	4	1	3	4	64	AC
100	f	22	20	17	4	3	1	3	1	4	1	16	3	3	3	3	1	1	2	37	1	3	4	3	3	4	1	1	1	1	1	4	1	3	3	3	70	AC
101	f	31	24	15	4	3	1	3	1	2	1	21	3	3	3	3	3	3	3	35	1	3	1	3	3	1	3	1	1	1	3	4	3	1	3	3	71	AC
102	f	37	37	23	5	4	5	4	3	1	1	13	1	1	1	1	3	3	3	33	1	1	1	3	4	1	1	1	1	1	3	5	3	1	3	3	69	CC
107	f	28	8	28	4	6	3	6	1	2	6	47	7	7	7	6	7	6	7	70	1	2	1	5	6	1	1	7	6	5	6	7	7	4	4	7	145	AC
108	f	25	17																																			AA
109	f	63	14	39	7	6	6	7	1	6	6	25	1	1	1	1	7	7	7	68	1	1	1	7	1	1	1	6	7	1	7	7	6	7	7	7	132	AA
110	f	34	8	41	7	6	6	4	6	6	6	43	6	6	6	6	6	7	6	71	1	6	1	6	6	1	1	6	6	1	6	7	6	5	6	6	155	AA
111	f	31	17	21	3	4	2	3	4	3	2	21	4	4	3	3	3	2	2	34	2	3	2	2	2	2	2	1	2	2	2	4	3	1	2	2	76	AA
112	f	33	27	15	2	2	2	2	1	3	3	18	3	3	3	3	2	2	2	30	3	2	1	2	1	3	1	2	1	1	2	3	2	2	2	2	63	AA
113	f	28	15	12	2	2	1	1	1	4	1	29	4	4	5	5	4	4	3	45	2	4	1	3	1	4	4	2	2	1	4	3	4	1	5	4	86	AC
114	f	55	34	30	6	5	2	3	2	6	6	37	6	4	5	6	6	4	6	78	7	6	3	4	5	6	6	4	3	2	6	6	6	2	6	6	145	AA
115	f	37	27	18	5	5	4	1	1	1	1	30	5	4	5	4	4	4	4	43	1	3	1	3	3	1	3	1	3	1	4	6	4	1	4	4	91	AC
116	f	54	40	37	6	5	6	5	3	6	6	36	6	3	7	6	6	3	5	76	2	6	2	6	5	2	2	6	6	3	6	7	6	6	6	5	149	CC
117	f	35	24	18	5	4	1	1	2	3	2	29	4	4	4	3	5	4	5	38	2	4	1	3	4	1	1	1	5	1	1	4	4	1	2	3	85	CC
118	f	41	17	26	6	5	2	4	2	4	3	38	6	6	5	5	6	4	6	68	4	2	1	5	4	2	5	5	6	4	5	6	6	3	5	5	132	AA
119	f	50	36	21	5	5	5	3	1	1	1	29	4	4	4	4	4	5	4	42	1	3	1	3	4	1	3	1	1	1	4	6	4	1	4	4	92	AA
120	f	54	20	27	6	5	6	4	1	4	1	31	5	5	4	4	4	5	4	47	1	4	1	4	4	1	1	3	1	3	4	6	5	1	4	4	105	AC
121	f	26	17	29	6	5	6	4	1	4	3	27	3	4	4	4	3	5	4	56	1	4	1	5	3	1	5	4	1	2	5	7	5	1	6	5	112	AA
122	f	28	22	23	6	5	6	3	1	1	1	31	4	5	5	5	4	4	4	46	4	3	1	3	4	1	3	1	1	1	4	6	4	1	5	4	100	AA
123	f	62	52	28	4	4	5	3	1	6	5	27	4	4	4	4	4	3	4	60	4	4	3	5	3	2	2	2	5	2	5	6	4	4	5	4	115	AC
124	f	40	25	27	6	5	6	3	5	1	1	27	4	4	4	4	4	3	4	40	1	3	1	3	3	1	1	1	3	1	3	6	4	1	4	4	94	CC
125	f	28	18	22	5	4	5	3	1	3	1	26	4	4	4	3	3	4	4	40	1	3	1	3	3	1	3	1	1	1	3	6	3	1	5	4	88	AC
126	f	36	21	22	5	5	6	3	1	1	1	29	4	4	4	4	4	5	4	54	4	4	1	4	3	4	4	3	3	1	4	6	4	1	4	4	105	AA
127	f	31	29	19	4	4	5	3	1	1	1	25	4	3	4	3	4	3	4	40	1	3	1	3	1	4	4	1	1	1	3	6	3	1	4	3	84	AC
130	f	21	21	7	1	1	1	1	1	1	1	7	1	1	1	1	1	1	1	16	1	1	1	1	1	1	1	1	1	1	1	1	1	1	1	1	30	AA
131	f	29	29	26	5	5	4	5	1	3	3	34	5	5	5	6	4	5	4	59	4	4	4	4	3	4	4	3	5	1	3	4	4	2	5	5	119	AC
132	f	25	12	23	4	4	3	2	1	5	4	32	5	5	4	5	5	3	5	56	2	2	5	3	3	3	4	3	4	2	5	5	4	2	4	5	111	AA
133	f	34	28	23	4	3	4	3	2	3	4	29	3	4	4	5	5	3	5	64	2	5	3	4	2	2	3	6	6	2	4	7	4	3	6	5	116	AA
134	f	48	25	26	6	3	4	2	1	5	5	32	4	3	6	6	5	3	5	61	1	2	1	4	3	1	5	5	6	5	5	7	5	1	6	4	119	AA
135	f	54	28	10	2	2	1	1	1	2	1	18	2	3	2	3	3	2	3	38	7	3	1	4	1	3	3	1	1	1	1	2	2	1	4	3	66	AC
136	f	37	35	44	5	6	5	7	7	7	7	9	1	1	1	1	2	2	1	19	1	2	1	1	1	1	1	1	1	1	2	2	1	1	1	1	72	AC
137	f	58	55	15	3	2	2	2	1	3	2	18	2	2	3	3	3	2	3	47	5	4	1	2	3	1	3	5	1	4	5	3	2	5	1	2	80	AA
138	f	32	32	17	3	3	3	2	1	3	2	20	3	2	3	3	3	3	3	53	5	4	1	3	2	6	3	3	3	1	4	6	3	2	4	3	90	AA
139	f	57	35	22	2	4	1	5	3	5	2	22	3	3	2	3	4	4	3	48	4	2	2	3	4	2	2	3	2	1	4	6	5	2	2	4	92	AC
140	f	58	49	32	6	6	5	5	2	4	4	25	3	3	4	2	5	4	4	62	3	5	2	3	2	2	1	6	1	5	6	7	5	5	6	3	119	AA
141	f	53	42	28	6	6	4	1	2	5	4	31	5	5	4	4	5	4	4	59	5	4	1	4	3	3	3	4	6	1	3	7	4	1	5	5	118	CC
152	f	24	21	33	5	6	6	4	4	3	5	27	5	3	4	4	6	1	4	55	3	2	1	4	4	3	1	3	5	1	4	5	4	5	5	5	115	AC
153	f	34	26	24	5	3	3	5	1	4	3	19	3	2	4	3	3	1	3	48	1	3	1	4	3	3	1	4	4	3	3	5	3	2	5	3	91	CC
154	f	24	23	22	4	2	4	3	3	3	3	14	2	2	3	2	2	1	2	50	2	3	1	3	2	1	2	4	5	3	4	6	3	4	5	2	86	AC
155	f	52	52	14	3	2	2	2	1	3	1	13	2	2	2	2	2	1	2	40	4	2	2	2	2	4	2	2	4	1	3	3	2	1	3	3	67	AA
156	f	27	26	27	4	4	2	5	4	4	4	12	2	1	2	2	2	1	2	45	1	3	1	3	1	1	3	4	3	4	3	6	2	3	5	2	84	AC
158	f	46	35	7	1	1	1	1	1	1	1	9	2	1	1	1	1	1	2	27	1	1	1	2	2	1	1	2	1	2	4	3		2	2	2	43	AA
159	f	20	17	22	4	4	4	2	1	4	3	28	5	4	4	4	4	3	4	55	1	2	1	3	4	3	3	6	5	1	4	7	4	2	4	5	105	AA
160	f	54	50	21	4	3	4	3	1	4	2	21	3	3	3	2	4	2	4	53	2	4	1	3	2	2	3	5	5	2	4	7	2	4	3	4	95	AC
161	f	29	26	20	3	3	3	4	1	3	3	28	4	5	4	5	4	2	4	51	2	2	1	3	2	2	1	5	4	3	4	7	3	3	4	5	99	AC
162	f	33	19	25	5	5	5	4	1	4	1	29	4	4	4	4	4	4	5	45	4	3	1	4	4	1	1	1	2	1	4	6	4	1	4	4	99	AC
163	f	35	31	23	5	4	5	3	1	4	1	25	4	4	4	3	4	2	4	46	4	3	1	3	3	1	4	1	3	1	3	6	4	1	4	4	94	AC
164	f	62	48	7	1	1	1	1	1	1	1	15	3	2	2	3	2	1	2	23	1	2	2	2	1	1	1	1	1	1	2	2	2	1	1	2	45	AC
165	f	39	32	23	5	4	4	4	1	3	2	21	3	3	3	3	3	3	3	52	1	4	1	4	4	1	4	4	2	3	4	6	4	1	5	4	96	AC
166	f	50	29	33	4	5	5	6	3	5	5	22	3	3	3	2	4	3	4	41	2	2	1	4	2		1	1	5	1	4	4	2	5	5	2	96	AA
167	f	61	52	33	6	6	7	3	1	6	4	28	3	3	5	5	6	3	3	56	3	5	2	4	1	4	4	2	5	1	3	6	3	4	6	3	117	AC
168	f	54	38	27	5	5	2	4	2	5	4	20	3	3	4	2	4	2	2	49	3	3	1	5	3	1	1	3	5	1	2	6	4	4	5	2	96	AA
170	f	42	21	7	1	1	1	1	1	1	1	18	3	4	4	4	1	1	1	58	6	6	6	1	1	7	6	1	1	1	1	5	4	1	6	5	83	AC
171	f	47	35	25	6	5	6	1	1	5	1	32	5	6	6	6	5	1	3	60	6	7	6	1	1	7	6	1	1	1	3	6	4	1	5	4	117	AA
172	f	56	26	25	6	5	6	1	1	5	1	28	5	5	5	5	4	1	3	67	7	7	7	1	1	7	5	4	1	1	4	7	4	1	5	5	120	AA
173	f	29	20	25	5	5	2	4	4	3	2	21	3	3	3	3	3	3	3	46	1	4	1	4	3	1	1	3	3	1	4	6	4	2	4	4	92	AA
174	f	45	41	29	5	5	5	4	3	4	3	25	4	4	4	3	3	4	3	57	1	4	1	4	5	1	5	5	5	1	3	6	4	4	4	4	111	AA
175	f	39	18	29	6	5	6	4	1	4	3	26	4	4	4	4	2	4	4	47	1	4	1	4	3	1	4	4	1	1	4	6	4	1	4	4	102	AC
176	f	40	30	25	5	5	4	3	1	5	2	26	4	4	4	4	2	4	4	47	1	4	1	4	4	1	4	2	1	1	4	6	4	1	5	4	98	AA
177	f	35	21	25	5	4	5	4	2	4	1	28	4	4	4	4	4	4	4	50	3	4	1	4	3	1	3	4	4	1	3	6	4	1	4	4	103	AA
178	f	25	25	23	5	5	4	4	1	3	1	21	3	3	3	3	3	3	3	47	5	4	1	4	3	1	3	2	2	1	3	6	3	1	4	4	91	AA
179	f	41	29	21	5	3	5	3	1	3	1	28	4	4	4	4	4	4	4	41	1	3	1	4	3	1	3	2	3	1	3	6	3	1	3	3	90	AA
180	f	63	30	11	3	3	1	1	1	1	1	21	3	3	3	3	3	2	4	54	5	3	2	2	1	6	6	2	3	1	5	4	4	1	5	4	86	AC
181	f	56	56	11	1	2	1	2	2	2	1	20	1	1	4	4	3	3	4	44	4	2	2	1	4	1	1	3	3	1	5	5	5	2	1	4	75	AA
187	f	22	15	24	4	6	3	3	1	3	4	38	5	5	6	5	6	5	6	67	2	3	6	5	6	4	3	5	1	1	4	6	6	4	5	6	129	AA
188	f	28	14	42	7	6	7	3	7	7	5	25	3	4	4	3	4	3	4	62	1	2	1	4	6	1	4	6	6	1	3	7	5	3	6	6	129	AA
189	f	33	14	29	5	5	4	2	6	5	2	30	3	5	3	5	5	4	5	58	1	3	1	4	6	1	2	4	6	1	4	6	3	4	6	6	117	AA
190	f	46	46	28	6	6	4	4	1	5	2	14	3	1	2	1	5	1	1	48	3	6	3	5	1	3	1	1	6	1	2	4	2	2	5	3	90	AC
191	f	64	35	11	2	4	1	1	1	1	1	23	4	4	4	2	3	3	3	55	5	4	4	2	4	4	4	2	3	1	4	5	4	1	3	5	89	AC
192	f	18	18	8	1	2	1	1	1	1	1	10	2	1	2	1	2	1	1	22	2	1	1	1	2	2	2	1	1	1	2	1	1	1	1	2	40	AC
193	f	21	20	25	3	4	2	5	5	3	3	27	6	6	3	3	5	1	3	53	3	3	1	3	5	3	2	4	5	1	4	6	5	5	2	1	105	AC
194	f	37	33	31	5	5	6	5	2	4	4	23	3	4	4	2	4	2	4	59	3	5	3	5	3	2	3	4	5	1	4	5	4	2	6	4	113	CC
195	f	44	40	13	2	4	1	1	1	3	1	24	3	4	2	4	4	2	5	41	1	1	3	2	6	1	2	1	4	1	3	5	5	1	2	3	78	AA
196	f	42	28	25	5	5	5	4	4	1	1	27	4	4	3	5	4	2	5	33	1	1	1	1	2	4	2	2	3	1	2	6	2	1	3	1	85	AA
197	f	45	19	19	5	3	1	3	1	3	3	26	4	4	4	3	5	2	4	55	1	2	1	3	2	2	5	5	5	2	4	7	3	4	5	4	100	AC
198	f	49	33	21	4	4	2	2	2	4	3	31	5	3	5	5	5	4	4	61	2	3	1	3	4	2	3	4	6	3	5	7	5	3	5	5	113	CC
200	f	33	33	27	5	4	5	3	5	4	1	21	3	3	3	3	3	3	3	44	1	4	1	4	3	1	3	2	4	1	2	6	4	1	4	3	92	CC
201	f	52	36	13	3	3	1	1	1	3	1	23	3	3	3	4	3	3	4	36	1	2	1	2	3	1	3	1	2	1	3	6	3	1	3	3	72	AA
202	f	55	28	21	5	5	5	3	1	1	1	29	4	4	4	4	4	5	4	42	1	3	1	3	4	1	3	1	1	1	4	6	4	1	4	4	92	CC
203	f	40	23	24	5	4	4	3	4	3	1	26	4	4	4	4	3	3	4	43	1	3	1	3	3	1	3	1	4	1	3	6	3	3	4	3	93	AC
204	f	27	17	25	5	4	5	3	3	4	1	29	4	4	5	4	4	4	4	44	5	3	1	3	2	1	3	1	4	1	3	6	4	1	3	3	98	AA
205	f	61	42	16	4	4	1	1	1	1	4	21	4	5	2	4	4	1	1	38	1	1	2	4	1	1	4	2	4	1	3	6	5	1	1	1	75	AC
206	f	30	19	9	1	2	2	1	1	1	1	21	2	2	3	2	4	4	4	30	1	1	1	2	1	1	2	3	3	1	1	5	3	1	1	3	60	AC
207	f	30	19	29	5	5	6	4	3	3	3	31	4	4	5	5	4	4	5	52	1	4	1	4	4	1	3	4	2	1	4	6	4	3	5	5	112	AC
208	f	30	25	27	5	5	6	3	4	3	1	31	4	4	4	4	5	5	5	54	1	4	1	4	4	1	5	4	4	1	4	6	4	1	5	5	112	AA
209	f	41	40	19	6	5	2	1	1	3	1	25	5	5	3	6	2	2	2	64	7	6	2	2	1	6	6	2	6	1	2	5	5	1	6	6	108	AC
210	f	58	42	31	7	7	4	2	2	5	4	36	6	6	4	6	6	3	5	57	1	2	1	2	7	1	1	2	7	1	5	7	5	2	6	7	124	AC
211	f	56	25	23	4	3	4	4	1	3	4	31	5	4	4	5	5	3	5	56	3	4	1	4	5	1	4	3	5	1	4	6	3	2	5	5	110	AA
212	f	26	15	23	6	4	6	4	1	1	1	29	4	4	4	5	4	4	4	44	6	3	1	3	3	1	3	1	3	1	3	4	4	1	4	3	96	AC
213	f	66	55	18	3	4	5	3	1	1	1	22	3	3	3	3	4	3	3	34	1	3	1	3	3	1	1	1	1	1	4	4	1	3	3	3	74	CC
214	f	29	15	22	4	2	4	3	3	3	3	19	2	4	4	2	2	1	4	50	2	3	1	3	2	1	2	4	5	3	4	6	3	4	5	2	91	AA
215	f	24	15	37	7	6	7	5	2	5	5	38	5	4	6	6	6	5	6	67	1	4	1	4	3	2	2	7	6	2	6	6	6	5	6	6	142	AA
216	f	48	28	20	4	4	3	3	1	4	1	29	4	4	5	5	4	4	3	65	5	5	5	4	3	5	5	3	3	2	4	4	5	4	4	4	114	AC
217	f	33	23	23	6	4	6	4	1	1	1	29	4	4	4	5	4	4	4	44	6	3	1	3	3	1	3	1	3	1	3	4	4	1	4	3	96	AA
218	f	31	17	36	5	6	6	5	3	6	5	31	5	5	5	4	5	3	4	59	5	4	1	5	5	2	2	3	5	1	5	5	4	5	4	3	126	AC
219	f	56	53	14	3	3	1	1	1	3	2	25	5	4	3	4	3	2	4	46	3	2	3	2	1	5	4	2	3	1	4	4	5	1	3	3	85	CC
220	f	50	25	16	3	3	2	1	1	3	3	23	4	3	3	4	4	2	3	48	3	4	3	3	2	5	4	1	3	1	3	4	4	2	3	3	87	CC
221	f	35	27	29	1	4	6	6	1	6	5	32	5	6	5	4	4	4	4	51	1	4	1	5	1	1	1	5	1	1	5	5	4	5	6	5	112	AC
222	f	20	20	14	2	4	1	1	2	3	1	19	3	2	3	1	3	3	4	40	2	3	3	4	5	2	1	2	3	1	2	5	3	1	2	1	73	AC
223	f	49	39	13	3	2	2	2	1	2	1	15	2	2	2	3	3	1	2	31	2	2	2	2	1	2	1	1	3	1	3	2	3	1	3	2	59	CC
225	f	26	26	11	1	2	2	2	2	1	1	11	2	1	2	1	2	1	2	28	2	2	1	2	2	1	1	1	2	1	3	2	3	1	2	2	50	AA
226	f	23	20	20	5	5	3	2	1	3	1	21	2	2	3	3	4	3	4	37	1	1	1	2	3	3	3	3	4	1	2	3	3	1	4	2	78	AA
227	f	47	28	23	5	4	4	2	2	4	2	35	5	4	6	6	5	3	6	59	2	3	1	3	4	1	4	3	6	4	5	7	4	2	6	4	117	CC
228	f	54	39	19	3	4	1	4	2	3	2	34	5	4	5	5	5	4	6	59	2	2	1	3	4	3	4	5	6	3	5	6	4	2	5	4	112	AC
229	f	24	23	22	4	4	4	3	2	4	1	35	5	6	6	6	5	4	3	66	3	5	4	5	3	7	6	5	4	1	4	5	3	2	5	4	123	AA
230	f	63	19	28	5	5	5	4	4	4	1	30	4	4	4	5	4	4	5	40	2	3	1	3	4	1	1	1	1	1	3	6	4	1	4	4	98	AC
231	f	20	19	27	6	4	6	3	5	2	1	19	3	3	3	3	1	3	3	39	1	3	1	3	3	1	1	1	4	1	3	6	3	1	4	3	85	AC
236	f	28	25	16	3	2	2	3	1	2	3	18	2	3	3	2	3	2	3	47	2	3	1	3	3	1	1	4	4	2	4	5	3	3	4	4	81	AA
237	f	55	17	20	3	5	2	4	2	3	1	29	5	4	5	4	5	2	4	48	1	3	1	3	4	1	1	3	5	2	5	5	4	1	5	4	97	CC
238	f	23	23	21	4	3	4	3	1	3	3	18	3	3	3	2	3	1	3	45	2	4	1	4	2	1	1	3	5	2	3	6	2	2	5	2	84	AC
239	f	23	23	14	3	3	4	1	1	1	1	23	2	2	5	5	1	6	2	47	4	3	4	3	1	5	6	1	2	1	2	2	2	1	4	6	84	CC
240	f	25	25	16	3	2	3	2	1	3	2	19	2	3	3	2	3	3	3	43	2	2	1	3	2	2	3	3	4	2	3	5	3	1	4	3	78	AA
248	f	32	18	18	3	4	3	2	1	3	2	35	4	5	4	6	5	6	5	59	2	2	1	3	4	4	5	5	5	2	4	6	4	2	5	5	112	AA
259	f	52	41	14	3	2	2	2	2	2	1	13	3	3	3	1	1	1	1	31	1	3	3	1	2	4	2	1	2	1	2	2	2	1	3	1	58	AA
260	f	55	55	18	3	2	2	2	4	3	2	28	4	3	4	5	5	2	5	51	1	3	1	3	2	1	2	4	5	2	4	6	4	2	6	5	97	AA
261	f	51	16	29	6	6	5	1	4	5	2	20	3	3	3	3	4	1	3	66	7	6	1	5	6	1	3	4	6	1	3	6	5	1	6	5	115	AC
262	f	49	36	18	3	5	1	1	1	4	3	28	3	3	4	4	4	5	5	50	5	2	2	4	4	2	4	5	3	1	4	4	3	2	3	2	96	AA
263	f	30	25	14	6	2	2	1	1	1	1	28	2	5	5	5	5	1	5	62	1	4	6	1	4	7	4	5	4	1	4	5	5	1	5	5	104	AA
264	f	39	14	21	4	5	2	2	2	4	2	29	5	5	5	5	4	1	4	57	1	2	1	4	3	1	3	5	6	3	4	7	4	2	6	5	107	AC
265	f	34	18	29	5	5	3	5	2	4	5	24	4	1	2	2	5	5	5	62	4	4	2	5	4	2	2	4	5	1	5	5	4	5	5	5	115	AA
266	f	38	16	20	3	5	3	2	1	4	2	34	5	5	5	5	6	3	5	58	1	2	1	4	3	4	4	4	5	3	4	7	4	2	5	5	112	AA
267	f	47	34	17	3	3	2	3	3	1	2	25	3	4	4	4	5	1	4	50	2	5	1	4	2	4	3	2	4	1	4	5	3	2	4	4	92	AC
268	f	52	52	10	2	3	1	1	1	1	1	21	3	3	3	3	3	3	3	43	4	3	2	2	3	4	4	2	3	1	4	2	3	1	2	3	74	CC
269	f	49	23	25	6	5	4	3	1	5	1	25	3	3	3	4	4	4	4	52	4	4	1	4	3	4	4	3	1	1	4	6	4	1	4	4	102	AA
270	f	32	24	24	5	4	5	3	1	5	1	25	4	4	4	4	3	3	3	52	3	3	1	3	3	4	4	3	2	1	4	6	4	3	4	4	101	AA
272	f	60	58	15	3	4	1	1	1	4	1	34	6	6	6	7	3	4	2	66	3	6	6	3	1	7	6	3	2	1	5	5	6	1	6	5	115	AA
273	f	37	34	30	4	5	3	6	6	3	3	24	5	3	2	2	5	2	5	57	3	3	2	5	5	2	3	2	3	1	4	6	6	4	3	5	111	CC
275	f	21	18	20	3	3	6	3	1	3	1	25	3	4	4	4	3	3	4	40	1	3	1	3	2	3	4	1	1	1	3	6	4	1	3	3	85	AC
276	f	33	22	24	5	5	1	4	4	4	1	25	4	4	4	2	3	4	4	47	1	4	1	4	3	3	3	3	1	1	4	6	4	1	4	4	96	AA
277	f	23	19	32	6	4	5	4	5	5	3	27	3	4	4	4	4	4	4	48	1	4	1	3	3	3	4	2	3	1	5	6	4	2	3	3	107	AC
278	f	44	42	13	3	3	1	1	2	2	1	20	4	3	3	2	3	2	3	30	2	1	1	1	3	1	1	2	3	1	2	4	3	1	2	2	63	AC
279	f	32	32	10	2	3	1	1	1	1	1	20	3	3	3	3	3	2	3	32	2	2	1	1	3	1	2	2	3	1	2	4	3	1	1	3	62	AA
280	f	27	21	15	3	4	2	1	1	2	2	28	4	4	4	4	4	4	4	44	3	2	1	2	4	1	4	4	4	1	3	4	4	1	2	4	87	AA
281	f	24	24	9	2	2	1	1	1	1	1	11	2	2	2	1	2	1	1	21	1	1	1	1	2	1	1	1	1	1	2	2	2	1	1	2	41	AC
282	f	32	23	22	5	4	5	1	3	3	1	27	4	4	4	4	3	4	4	39	1	1	1	3	3	1	3	1	3	1	3	6	3	1	4	4	88	AC
283	f	41	22	19	4	4	5	1	1	3	1	26	4	4	4	4	3	3	4	44	1	3	3	3	3	4	2	1	1	1	3	6	4	1	4	4	89	AC
284	f	35	22	27	5	5	5	3	2	4	3	25	4	4	4	3	3	4	3	50	5	4	1	4	3	3	1	1	3	1	4	6	3	3	4	4	102	AA
285	f	59	26	20	4	4	2	3	1	4	2	33	5	3	6	6	5	2	6	62	2	2	1	3	3	5	5	5	6	2	5	6	4	2	6	5	115	AA
286	f	60	30	8	1	2	1	1	1	1	1	21	3	2	5	5	3	1	2	35	2	2	2	3	2	3	3	1	4	1	1	4	3	1	1	2	64	AA
287	f	35	14	25	5	6	3	3	2	3	3	32	3	3	5	5	5	6	5	56	1	3	1	4	5	2	1	3	6	3	5	5	3	3	6	5	113	AA
288	f	38	21	22	4	3	4	3	1	4	3	23	3	3	3	3	3	4	4	45	1	4	1	4	3	3	3	2	1	1	3	6	3	3	3	4	90	AC
289	f	44	27	24	5	4	5	3	1	5	1	27	4	4	4	4	4	3	4	41	5	2	1	2	3	1	3	1	1	1	3	6	3	1	4	4	92	AA
290	f	26	17	27	5	4	5	3	4	4	2	27	4	4	4	4	3	4	4	47	1	3	1	4	3	1	3	2	4	1	4	6	4	2	4	4	101	AC
291	f	35	17	21	4	4	3	2	4	3	1	25	4	3	4	3	3	4	4	44	3	3	1	3	4	1	3	1	3	1	4	6	4	1	3	3	90	CC
292	f	37	32	13	2	3	1	1	1	3	2	30	4	4	4	4	5	4	5	43	2	3	3	3	3	2	3	2	2	1	3	3	4	2	3	4	86	AC
293	f	36	19	18	3	3	3	2	1	4	2	28	4	4	5	5	5	1	4	44	2	4	1	3	2	1	1	3	5	1	3	5	3	1	5	4	90	CC
294	f	37	16	31	5	7	1	4	6	4	4	37	4	3	6	6	6	6	6	65	4	4	2	3	4	2	3	4	6	1	4	6	6	4	6	6	133	CC
295	f	42	23	21	4	4	3	3	1	3	3	38	5	5	5	5	6	6	6	62	2	3	4	3	3	4	5	4	4	1	5	4	6	3	5	6	121	AA
296	f	48	48	12	2	4	1	2	1	1	1	26	3	4	4	4	4	3	4	49	4	3	4	3	4	1	3	3	2	1	4	5	4	1	3	4	87	AC
297	f	67	43	20	3	3	4	3	1	3	3	19	3	3	4	2	3	1	3	39	2	2	1	2	3	1	1	3	4	1	3	4	3	2	4	3	78	AC
298	f	23	15	19	3	4	3	3	1	2	3	32	4	5	5	5	5	3	5	57	1	2	1	3	3	1	3	5	6	3	4	7	3	4	6	5	108	AC
299	f	60	26	19	3	5	2	1	1	4	3	36	6	6	3	6	6	2	7	54	1	2	1	2	1	1	3	4	6	2	6	7	5	2	6	5	109	AC
302	f	20	19	22	5	5	4	2	2	2	2	34	6	6	6	4	4	4	4	49	2	2	2	2	4	2	3	5	2	2	2	5	5	2	3	6	105	AC
303	f	37	18	15	3	3	2	2	1	2	2	28	4	4	4	5	5	1	5	52	2	4	1	2	2	3	3	4	5	2	4	6	4	1	5	4	95	AA
304	f	44	15	21	4	4	1	3	5	2	2	32	4	5	5	5	4	5	4	55	1	2	1	4	5	1	1	4	6	2	4	7	4	3	6	4	108	AC
305	f	45	35	20	3	3	2	3	2	5	2	31	4	5	5	4	5	3	5	49	1	2	1	3	5	1	1	4	6	1	4	7	3	2	5	3	100	AC
306	f	62	47	16	2	2	2	3	1	4	2	30	5	4	5	5	4	2	5	55	1	2	1	3	1	5	4	4	3	2	4	6	6	4	4	5	101	AA
307	f	48	44	23	5	5	5	3	1	3	1	27	4	4	4	4	3	4	4	43	5	4	1	4	3	1	1	1	3	1	3	6	3	1	3	3	93	AA
308	f	52	31	15	3	3	2	1	1	4	1	32	4	5	4	6	5	3	5	50	1	4	1	2	1	1	3	5	6	2	5	6	3	1	5	4	97	AA
309	f	59	18	20	3	4	3	2	2	4	2	31	4	3	5	5	6	2	6	53	2	2	1	3	3	1	4	3	6	1	4	7	4	1	6	5	104	CC
310	f	50	28	14	2	3	2	2	1	2	2	33	5	5	4	6	5	3	5	50	1	1	1	2	3	3	4	3	6	2	3	6	3	2	5	5	97	AC
311	f	23	23	13	2	3	2	1	1	3	1	19	3	3	3	2	4	2	2	25	1	1	1	2	1	1	3	1	2	1	1	3	2	1	2	2	57	CC
312	f	20	20	10	1	3	1	1	1	2	1	15	2	2	2	2	3	2	2	23	1	2	1	2	1	2	2	1	1	1	1	3	2	1	1	1	48	AC
313	f	36	36	9	1	3	1	1	1	1	1	21	3	3	3	4	2	2	4	30	1	2	1	2	1	1	2	1	1	1	1	3	5	1	2	5	60	AA
314	f	60	26	20	4	4	3	2	1	3	3	31	4	4	6	4	4	4	5	46	1	3	2	2	4	2	1	2	5	2	2	6	3	6	1	4	97	AA
315	f	19	17	16	2	2	1	3	1	3	4	18	1	2	3	3	3	3	3	48	4	4	1	3	4	1	2	3	1	3	4	4	3	4	4	3	82	AC
316	f	29	26	23	4	4	4	3	3	3	2	26	4	4	4	4	3	3	4	39	1	3	1	3	3	1	3	1	3	1	2	6	3	2	3	3	88	AA
317	f	51	37	22	5	4	5	3	1	3	1	25	4	3	4	4	3	3	4	44	4	3	1	3	3	1	3	2	1	1	3	6	4	1	4	4	91	AA
319	f	31	23	23	5	4	5	3	4	1	1	26	4	4	4	4	3	3	4	42	1	1	1	3	3	3	1	2	4	1	4	6	3	1	4	4	91	AC
320	f	41	39	25	5	5	6	3	1	4	1	25	3	4	4	3	3	4	4	47	1	4	1	4	4	3	3	2	1	1	4	6	4	1	4	4	97	AA
321	f	53	14	19	4	5	3	1	1	3	2	42	7	7	7	6	6	2	7	67	1	2	1	3	2	1	6	7	7	5	5	7	6	1	7	6	128	AA
322	f	48	28	8	1	1	1	1	1	2	1	25	4	4	4	4	3	3	3	57	5	5	3	3	4	5	5	2	3	1	4	2	4	5	2	4	90	CC
323	f	22	18	13	2	2	1	1	1	3	3	11	2	2	2	1	2	1	1	35	2	3	2	3	2	3	2	2	1	1	2	4	2	2	2	2	59	AC
324	f	33	20	24	5	4	5	3	3	3	1	23	3	3	4	3	3	3	4	38	1	3	1	3	4	1	4	1	3	1	1	5	3	1	3	3	85	AC
325	f	34	24																																			AC
326	f	52	46	24	5	4	5	3	1	4	2	26	3	4	4	4	3	4	4	42	1	4	1	4	3	1	3	1	1	1	4	6	3	1	4	4	92	AC
327	f	40	25	21	5	4	1	3	1	5	2	27	4	4	4	4	3	4	4	44	1	4	1	4	3	1	3	3	1	1	3	6	3	2	4	4	92	AA
328	f	35	24	25	5	4	5	3	4	3	1	25	3	4	4	3	3	4	4	41	1	3	1	3	3	1	3	1	3	1	3	6	3	1	4	4	91	AA
330	f	40	32	25	5	4	5	3	4	3	1	14	1	1	1	1	3	4	3	40	1	3	1	3	3	1	1	1	3	1	4	6	3	1	4	4	79	AA
331	f	51	23	21	5	4	4	3	3	1	1	11	1	1	1	1	1	3	3	47	1	4	4	4	3	4	3	1	1	1	3	6	3	1	4	4	79	AA
332	f	51	24	30	5	5	5	4	4	4	3	32	5	5	5	4	4	4	5	51	4	3	1	3	4	1	4	3	4	1	3	6	4	2	4	4	113	CC
333	f	31	22	22	4	4	3	3	4	3	1	25	4	4	4	3	3	3	4	39	1	3	1	3	3	1	1	1	3	1	3	6	3	1	4	4	86	AC
334	f	45	24	23	5	4	5	3	1	3	2	28	4	4	4	4	4	4	4	49	5	4	1	4	3	2	4	1	3	1	3	6	3	1	4	4	100	AC
335	f	30	18	24	5	4	5	3	1	4	2	21	3	3	3	3	3	3	3	44	1	4	1	4	3	1	3	2	1	1	3	6	4	2	4	4	89	CC
337	f	46	16	23	5	5	3	1	1	5	3	24	4	4	4	3	3	3	3	39	3	2	2	1	4	2	2	2	3	1	3	3	4	1	2	4	86	AA
339	f	26	17	26	5	5	5	3	1	4	3	33	5	5	5	5	4	4	5	47	1	1	1	1	4	1	4	3	3	1	4	6	4	3	5	5	106	CC
340	f	34	25	27	5	4	5	3	4	4	2	28	4	4	4	4	4	4	4	49	4	3	1	3	4	1	3	3	3	1	3	6	4	2	4	4	104	AA
341	f	29	16	19	4	4	4	1	1	4	1	23	3	3	4	3	3	3	4	43	1	4	1	4	3	1	3	3	1	1	3	6	3	1	4	4	85	AC
342	f	19	18	29	7	6	5	3	1	5	2	28	4	4	4	4	4	4	4	46	2	3	1	2	4	1	3	4	4	1	4	5	4	1	3	4	103	AA
343	f	53	46	44	7	7	6	7	5	6	6	29	4	3	4	5	5	3	5	32	1	1	1	3	2	2	1	2	3	1	3	3	3	1	2	3	105	AA
344	f	26	26	45	7	7	7	6	6	6	6	11	2	1	1	3	1	1	2	23	1	1	1	1	2	1	1	3	1	1	1	2	3	1	1	2	79	AC
345	f	31	22	15	5	5	1	1	1	1	1	7	1	1	1	1	1	1	1	24	1	1	1	1	1	1	1	1	1	1	1	3	3	1	2	4	46	AC
346	f	51	36	28	5	5	5	3	3	6	1	7	1	1	1	1	1	1	1	21	1	3	2	2	1	2	1	1	1	1	1	1	1	1	1	1	56	CC
347	f	62	41	12	3	3	1	1	1	2	1	7	1	1	1	1	1	1	1	17	2	1	1	1	1	1	1	1	1	1	1	1	1	1	1	1	36	AA
348	f	47	14	23	5	5	3	3	1	4	2	20	3	3	3	2	3	3	3	33	2	2	1	2	3	2	3	1	3	1	2	2	3	1	2	3	76	AA
349	f	62	52	46	7	7	7	7	6	6	6	16	3	3	4	1	3	1	1	19	1	1	1	1	1	1	1	1	2	1	1	1	3	1	1	1	81	AA
350	f	57	49	30	5	4	7	4	2	5	3	7	1	1	1	1	1	1	1	17	1	1	1	1	1	1	1	1	1	1	1	2	1	1	1	1	54	AC
351	f	43	36	24	5	4	3	3	1	6	2	18	3	2	2	4	3	1	3	34	2	2	1	1	1	2	2	3	3	1	3	3	3	1	3	3	76	AC
352	f	54	30	31	6	6	6	3	2	5	3	37	6	6	6	6	6	2	5	46	2	3	2	2	3	2	3	3	3	1	4	4	4	1	4	5	114	AA
353	f	49	45	18	3	4	3	2	2	2	2	23	4	2	2	2	5	4	4	36	2	2	1	3	2	1	2	1	4	1	3	3	3	2	3	3	77	AC
354	f	47	43	24	5	4	5	4	4	1	1	23	3	3	3	3	4	3	4	38	1	1	1	3	3	1	1	1	4	1	4	6	4	1	3	3	85	AC
355	f	32	25	25	5	4	5	3	1	4	3	25	3	3	4	4	3	4	4	49	4	4	1	4	3	1	1	4	1	1	4	6	4	3	4	4	99	AC
356	f	42	42	23	6	4	3	3	1	4	2	16	3	3	1	3	2	1	3	29	1	2	2	1	1	2	2	1	2	1	3	2	3	1	2	3	68	AA
361	f	45	43	20	4	3	4	3	1	4	1	24	3	3	4	4	3	4	3	44	3	3	1	3	3	4	3	1	1	1	3	5	4	1	4	4	88	CC
362	f	31	21																																			AC
363	f	33	20	23	5	4	6	3	1	3	1	27	4	4	4	4	3	4	4	43	3	4	1	4	3	1	1	1	1	1	4	6	4	1	4	4	93	AA
364	f	34	32	27	6	5	5	3	4	3	1	25	3	3	4	4	3	4	4	50	4	4	1	4	3	4	3	1	3	1	4	5	4	1	4	4	102	AA
365	f	49	49	24	6	5	4	2	1	3	3	16	3	2	3	2	2	2	2	26	3	2	1	1	2	2	1	1	1	1	2	2	2	1	2	2	66	AC
366	f	60	27	15	2	3	1	3	1	3	2	14	2	2	2	2	2	2	2	42	4	4	3	2	2	4	2	2	3	1	3	3	2	1	4	2	71	AA
368	f	22	16	24	5	4	5	3	5	1	1	9	1	1	1	1	1	3	1	35	1	1	1	3	3	1	1	1	3	1	3	6	3	1	3	3	68	AA
369	f	49	27	20	5	4	1	3	1	4	2	26	3	4	4	4	3	4	4	48	1	4	1	4	3	4	4	3	1	1	3	6	3	2	4	4	94	AC
370	f	36	30	22	5	4	5	3	1	3	1	25	3	4	4	3	3	4	4	44	1	3	1	4	3	3	3	3	1	1	3	6	3	1	4	4	91	AA
371	f	35	33	35	6	6	6	6	4	4	3	18	3	4	3	3	2	1	2	23	1	2	1	1	1	1	2	1	2	1	2	2	2	1	2	1	76	CC
372	f	32	32	36	7	7	6	6	2	4	4	7	1	1	1	1	1	1	1	17	1	2	1	1	1	1	1	1	1	1	1	1	1	1	1	1	60	AC
373	f	52	52	28	7	7	2	2	2	4	4	7	1	1	1	1	1	1	1	22	1	1	1	1	1	1	1	1	2	1	1	2	1	1	1	5	57	AC
374	f	50	26	22	5	4	5	3	1	3	1	24	4	3	3	3	4	3	4	25	1	1	1	1	2	1	1	1	1	1	2	4	3	1	1	3	71	AC
375	f	27	23	21	5	4	2	3	1	4	2	13	3	3	3	1	1	1	1	17	1	1	1	1	1	1	1	1	1	1	1	1	2	1	1	1	51	AA
376	f	41	36	20	4	3	5	3	1	3	1	15	3	3	3	1	1	1	3	22	1	1	1	1	1	2	1	1	1	1	1	3	2	1	2	2	57	CC
377	f	30	19	30	5	5	6	4	1	5	4	22	4	3	4	3	3	3	2	31	1	1	1	1	3	1	3	1	1	1	3	4	3	1	3	3	83	AA
378	f	48	26	18	4	4	2	1	1	4	2	23	4	3	3	4	3	3	3	29	3	2	1	2	2	1	2	1	2	1	2	2	3	1	2	2	70	AA
382	f	27	19	7	1	1	1	1	1	1	1	19	1	1	3	1	4	5	4	21	1	1	1	1	3	1	1	1	1	1	1	4	1	1	1	1	47	AC
383	f	32	27	21	4	4	5	3	1	3	1	15	3	2	3	2	1	1	3	21	1	1	1	1	2	1	1	1	1	1	1	3	2	1	1	2	57	AA
384	f	38	38	9	1	2	1	1	1	2	1	14	3	2	2	2	2	1	2	28	1	2	2	1	1	2	1	1	1	1	3	3	3	1	2	3	51	AA
385	f	38	38	26	6	5	5	4	1	4	1	18	3	1	4	1	1	4	4	42	4	3	1	4	3	1	3	1	1	1	3	6	3	1	4	3	86	AC
386	f	42	39	31	5	5	5	5	3	4	4	14	2	2	2	2	2	2	2	21	2	2	1	1	1	1	1	1	2	1	2	2	1	1	1	1	66	AA
387	f	54	39	31	6	6	6	4	3	3	3	16	3	3	3	3	2	1	1	22	2	1	1	1	2	1	2	1	1	1	2	2	1	1	2	1	69	AA
389	f	48	35	35	5	5	5	5	5	5	5	17	3	2	3	2	3	2	2	28	1	2	1	2	2	1	1	1	2	1	3	3	3	1	3	1	80	AC
390	f	24	23	20	5	4	5	2	1	1	2	7	1	1	1	1	1	1	1	16	1	1	1	1	1	1	1	1	1	1	1	1	1	1	1	1	43	AA
391	f	34	22	25	5	4	5	3	1	5	2	26	4	4	4	4	3	3	4	31	2	1	1	1	3	1	3	2	1	1	1	6	3	1	1	3	82	CC
392	f	30	21	21	3	4	6	3	1	3	1	28	4	4	4	4	4	4	4	39	1	2	1	2	4	1	4	1	2	1	3	6	4	1	3	3	88	AC
393	f	22	20	27	5	5	5	3	3	5	1	23	3	3	4	4	3	2	4	28	1	1	1	1	3	1	2	2	1	1	2	5	3	1	1	2	78	AA
397	f	36	20	40	6	6	6	4	6	6	6	25	3	3	4	3	4	4	4	47	3	3	3	3	3	3	3	4	1	1	3	4	4	3	3	3	112	AC
398	f	41	18	40	7	5	7	6	2	7	6	32	5	4	4	5	5	3	6	40	1	2	1	2	1	1	1	3	3	1	5	5	4	2	3	5	112	AA
399	f	30	19	19	5	4	1	4	1	3	1	24	4	3	4	3	3	3	4	19	1	1	1	1	1	1	1	1	1	1	1	4	1	1	1	1	62	CC
400	f	18	17	35	6	6	6	5	5	4	3	11	2	2	2	1	1	1	2	18	1	1	1	1	1	1	1	1	1	1	1	3	1	1	1	1	64	AA
401	f	41	41	28	5	4	5	4	4	5	1	8	1	1	2	1	1	1	1	19	1	1	1	1	1	1	1	1	1	1	1	4	1	1	1	1	55	AC
402	f	57	25	49	7	7	7	7	7	7	7	22	3	3	3	1	4	4	4	24	1	1	1	1	1	1	1	3	2	1	2	3	3	1	1	1	95	AA
403	f	23	22	30	5	5	6	4	2	5	3	21	3	3	3	3	3	3	3	31	1	1	1	2	2	2	2	2	2	1	3	3	3	1	2	3	82	AA
405	f	36	23	40	6	6	7	7	2	6	6	11	1	2	1	2	2	2	1	32	3	2	4	2	1	3	2	1	2	1	2	3	2	1	2	1	83	AC
407	f	29	24	28	6	6	6	4	2	2	2	17	3	3	3	3	1	1	3	28	1	1	1	1	3	1	3	3	1	1	1	5	3	1	1	1	73	AA
408	f	49	40	29	4	5	2	5	5	4	4	13	3	1	2	1	3	1	2	40	4	2	1	3	3	2	1	3	3	1	2	5	3	1	3	3	82	AA
409	f	39	19	33	7	4	4	1	5	6	6	17	2	3	3	2	3	1	3	32	2	2	1	2	1	1	1	2	3	1	3	3	3	2	3	2	82	AC
410	f	38	33	40	7	6	7	7	1	5	7	7	1	1	1	1	1	1	1	26	1	2	3	2	1	1	1	1	1	1	2	4	1	2	2	1	73	AC
411	f	30	27	25	4	5	2	5	1	5	3	33	4	4	5	5	5	5	5	39	1	2	2	2	1	2	2	2	3	1	4	4	4	1	4	4	97	AA
414	f	29	28	23	5	4	4	3	1	4	2	14	3	2	3	1	1	1	3	18	1	1	1	1	1	1	1	1	1	1	1	3	1	1	1	1	55	AC
415	f	61	16	44	7	7	7	6	4	7	6	24	4	3	4	4	4	1	4	36	2	2	1	2	2	1	1	3	3	1	3	4	3	1	3	4	104	CC
417	f	55	35	30	7	7	7	1	1	6	1	33	6	4	4	4	6	4	5	49	4	1	1	1	1	1	4	4	6	1	4	7	5	1	4	4	112	AA
418	f	33	22	32	6	6	6	4	2	5	3	22	4	3	3	4	3	1	4	35	1	2	1	3	3	1	3	3	1	1	2	4	3	1	3	3	89	AC
419	f	42	18	32	6	5	6	4	5	4	2	26	4	4	4	4	3	3	4	30	1	1	1	1	3	1	3	1	1	1	3	5	3	1	2	2	88	AC
420	f	33	31	44	7	7	4	6	6	7	7	27	4	3	4	4	5	3	4	42	5	4	2	1	3	2	3	2	4	1	2	3	3	1	4	2	113	AC
421	f	52	13	30	6	7	1	3	1	6	6	38	6	5	6	6	6	2	7	57	1	3	1	3	1	1	2	5	4	2	5	7	5	3	7	7	125	AA
422	f	54	21	31	7	7	1	1	1	7	7	27	4	3	4	4	4	4	4	40	4	3	1	1	1	1	1	2	4	1	4	5	5	1	2	4	98	AC
423	f	53	38	29	7	5	3	1	3	6	4	16	3	2	2	2	3	2	2	27	2	2	1	1	2	1	1	1	3	1	2	3	2	1	2	2	72	AA
424	f	58	36	31	5	5	2	5	2	6	6	31	4	4	6	5	4	3	5	38	2	2	1	2	2	2	1	2	2	1	5	4	4	3	3	2	100	AA
426	f	38	17	40	7	7	7	1	4	7	7	42	6	6	6	6	6	6	6	55	1	1	1	3	3	1	1	4	6	1	5	7	7	1	6	7	137	AA
428	f	19	20	31	6	5	6	4	4	3	3	10	2	2	2	1	1	1	1	18	1	1	1	1	1	1	1	1	1	1	1	3	1	1	1	1	59	AA
429	f	20	20	30	6	5	6	4	4	4	1	10	2	2	2	1	1	1	1	21	1	1	1	1	2	1	1	1	1	1	1	4	2	1	1	1	61	AC
430	f	48	18	14	4	3	1	1	1	3	1	25	4	3	4	3	3	4	4	22	1	1	1	1	1	1	1	1	1	1	1	4	2	1	1	3	61	AA
431	f	23	23	35	7	7	7	4	1	7	2	12	2	1	1	4	2	1	1	16	1	1	1	1	1	1	1	1	1	1	1	1	1	1	1	1	63	AC
432	f	47	24	27	7	7	3	3	1	3	3	22	4	3	3	4	3	2	3	36	3	3	1	2	2	3	2	1	3	1	3	4	3	1	3	1	85	AC
433	f	29	20	43	7	7	7	5	5	7	5	22	4	3	3	2	5	2	3	23	1	1	1	1	1	1	1	1	4	1	1	3	3	1	1	1	88	AA
434	f	42	34	28	4	4	4	5	2	6	3	15	3	2	2	2	2	2	2	24	1	2	1	1	1	1	1	1	2	1	2	2	3	1	2	2	67	CC
435	f	28	17	34	7	6	5	3	5	5	3	35	6	5	4	6	6	2	6	49	2	3	1	3	1	3	3	3	4	1	4	5	5	1	4	6	118	AA
436	f	22	22																																			AC
437	f	28	28	30	7	7	4	1	1	6	4	39	6	4	7	7	5	5	5	81	7	4	4	6	5	4	4	6	7	1	4	7	7	1	7	7	150	AA
438	f	57	18	36	7	7	7	7	1	6	1	23	3	3	3	3	4	4	3	26	1	1	1	1	1	1	1	1	1	3	4	4	1	1	1	3	85	AC
439	f	54	36	25	5	5	5	3	1	4	2	22	3	3	3	3	3	3	4	34	1	1	1	2	3	1	3	2	1	1	2	6	3	1	3	3	81	AC
440	f	27	27	43	7	7	7	7	1	7	7	7	1	1	1	1	1	1	1	16	1	1	1	1	1	1	1	1	1	1	1	1	1	1	1	1	66	AC
441	f	53	30	25	4	4	1	4	4	4	4	7	1	1	1	1	1	1	1	16	1	1	1	1	1	1	1	1	1	1	1	1	1	1	1	1	48	AC
442	f	39	16	20	4	4	3	3	1	3	2	29	4	4	4	4	4	4	5	28	1	1	1	1	3	1	1	1	1	1	3	6	3	1	1	2	77	AA
443	f	32	10	36	6	6	4	5	3	6	6	22	3	3	3	3	3	3	4	40	2	3	1	2	2	2	2	2	3	1	3	4	4	2	3	4	98	AA
444	f	18	17	24	5	6	2	2	3	3	3	18	2	3	2	3	3	2	3	35	3	2	1	2	3	2	3	2	2	1	2	2	3	2	3	2	77	AA
445	f	50	25	38	6	6	7	4	4	6	5	35	6	5	5	5	5	4	5	49	3	3	1	3	3	2	3	3	4	1	4	4	5	1	4	5	122	AC
446	f	47	30	26	6	3	6	2	2	5	2	10	1	1	2	2	2	1	1	24	1	2	2	1	1	1	1	1	1	2	2	3	1	2	1	2	60	CC
447	f	41	32	43	6	7	7	6	6	5	6	24	3	3	3	3	4	4	4	51	2	3	2	4	2	3	3	2	4	1	3	5	5	4	4	4	118	AC
449	f	55	40	25	5	4	1	5	2	4	4	28	4	3	4	5	5	2	5	43	3	2	2	3	2	1	2	3	3	1	4	4	4	2	4	3	96	AC
450	f	34	19	15	3	4	3	1	1	2	1	22	3	3	3	3	3	3	4	34	1	1	1	2	3	1	3	2	1	1	2	6	3	1	3	3	71	AC
452	f	34	29	32	5	5	5	5	4	4	4	7	1	1	1	1	1	1	1	17	1	1	1	1	1	1	1	1	2	1	1	1	1	1	1	1	56	AA
453	f	50	29	37	7	7	7	2	2	6	6	24	3	3	3	3	4	4	4	27	1	1	1	1	4	1	1	2	3	2	1	1	2	2	2	2	88	AA
454	f	48	27	19	5	3	1	4	1	4	1	25	4	5	2	2	4	4	4	33	1	1	2	1	2	3	3	1	3	1	3	4	3	1	2	2	77	AC
455	f	54	40	12	3	3	1	1	1	2	1	13	3	2	1	2	3	1	1	21	2	1	2	1	1	1	1	1	1	1	2	2	2	1	1	1	46	AC
456	f	49	26	15	5	3	1	1	1	3	1	13	3	3	1	1	3	1	1	29	1	1	1	1	1	4	2	2	3	1	2	3	2	1	2	2	57	AA
457	f	40	37	22	6	5	1	3	1	5	1	14	3	1	3	2	1	1	3	21	1	1	1	1	1	1	1	1	1	1	1	4	3	1	1	1	57	AC
460	f	54	26	25	5	5	3	3	3	3	3	26	4	4	3	3	4	4	4	37	2	2	2	1	2	2	2	4	4	1	1	3	4	4	1	2	88	AA
461	f	52	40	22	4	2	4	2	2	4	4	12	2	1	1	2	2	2	2	26	2	2	1	1	2	1	1	2	2	1	2	3	2	1	1	2	60	AA
462	f	46	22	27	5	5	5	4	3	3	2	23	4	3	3	3	4	3	3	40	3	2	1	2	4	1	3	4	3	1	2	4	3	2	2	3	90	CC
463	f	37	37	22	5	5	5	2	2	2	1	25	4	4	4	4	3	3	3	45	3	3	3	1	3	3	2	3	1	3	4	4	4	1	3	4	92	AC
464	f	53	53	40	6	6	6	5	5	6	6	21	4	4	2	2	3	3	3	47	4	3	1	3	4	2	3	3	4	2	2	5	3	2	3	3	108	AC
468	f	22	21	25	5	5	5	3	1	4	2	15	3	2	3	1	1	2	3	19	1	1	1	1	1	1	1	1	1	1	1	4	1	1	1	1	59	AC
469	f	37	20	28	5	5	5	5	2	3	3	21	3	4	4	4	2	2	2	21	1	1	1	1	3	1	1	1	2	1	1	2	2	1	1	1	70	AC
470	f	35	27	22	5	4	4	3	1	4	1	21	4	3	3	3	3	1	4	23	1	1	1	1	3	1	2	1	1	1	2	3	2	1	1	1	66	AC
471	f	37	33	25	5	5	5	3	1	4	2	22	3	3	3	3	3	3	4	34	1	1	1	2	3	1	3	2	1	1	2	6	3	1	3	3	81	AA
472	f	27	26	28	5	5	3	4	4	4	3	13	2	1	1	2	3	1	3	25	1	1	1	1	3	1	1	3	1	1	1	6	1	1	1	1	66	AC
473	f	44	17	13	4	3	1	2	1	1	1	11	1	1	1	1	1	3	3	20	1	1	1	1	1	1	1	1	1	1	2	3	2	1	1	1	44	CC
474	f	39	38	26	6	5	5	4	1	4	1	11	2	1	2	1	1	1	3	19	1	1	1	1	1	1	1	1	1	1	1	4	1	1	1	1	56	CC
475	f	26	21	26	4	4	5	4	1	4	4	18	3	3	3	3	2	1	3	24	1	1	1	1	2	1	1	2	1	1	1	5	1	1	2	2	68	AA
476	f	40	27	27	6	4	6	3	4	3	1	14	3	2	3	1	1	1	3	22	1	1	1	1	3	1	1	1	1	1	1	4	2	1	1	1	63	AC
477	f	31	21	21	4	4	1	3	2	4	3	22	4	3	4	3	3	2	3	26	1	1	1	1	3	1	1	1	1	1	3	5	3	1	1	1	69	AA
478	f	48	47	23	6	6	4	1	1	4	1	16	1	4	2	3	3	1	2	27	3	2	1	1	1	2	2	1	2	1	2	2	2	1	2	2	66	AC
479	f	25	23	30	6	5	6	4	4	4	1	13	3	2	3	1	1	1	2	19	1	1	1	1	1	1	1	1	1	1	1	4	1	1	1	1	62	CC
480	f	47	21	22	5	4	5	3	1	3	1	11	2	1	3	1	1	1	2	18	1	1	1	1	1	1	1	1	1	1	1	3	1	1	1	1	51	AC
481	f	25	19	24	5	4	5	4	1	4	1	24	4	3	3	3	4	3	4	33	1	2	1	2	1	1	3	1	1	1	3	6	3	1	3	3	81	AA
482	f	48	33	21	4	4	5	3	1	3	1	21	3	3	3	3	4	2	3	22	1	1	1	1	1	1	1	1	1	1	1	4	3	1	2	1	64	CC
483	f	22	21	28	6	5	1	4	5	5	2	20	3	3	3	3	3	2	3	21	1	1	1	1	2	1	1	1	1	1	1	4	1	1	2	1	69	AC
484	f	24	19	24	6	6	2	4	1	4	1	17	3	3	2	1	3	3	2	30	3	2	2	1	1	2	1	1	2	1	2	4	3	1	2	2	71	AC
485	f	55	33	28	6	6	7	3	1	4	1	16	3	2	1	1	3	4	2	27	1	2	1	1	1	1	2	1	3	1	2	3	3	1	3	1	71	AC
486	f	52	52	34	6	6	4	5	4	4	5	16	4	2	2	2	3	1	2	26	2	1	1	1	1	2	2	1	2	1	2	3	3	1	2	1	76	AC
487	f	45	42	27	7	7	7	1	1	3	1	21	3	3	3	2	4	3	3	22	1	1	1	2	1	1	1	1	2	1	1	2	2	1	2	2	70	AC
488	f	50	23	27	4	5	2	5	4	4	3	20	4	3	3	2	3	3	2	26	2	1	1	2	2	1	1	2	1	1	2	3	3	1	1	2	73	AC
489	f	24	24	34	6	6	6	3	3	5	5	18	3	3	2	2	3	2	3	29	2	1	1	1	2	1	1	2	3	1	2	3	3	1	2	3	81	AC
490	f	25	25	35	6	5	4	5	3	6	6	16	3	2	3	2	3	1	2	29	2	2	1	1	3	1	1	3	2	1	2	3	2	1	2	2	80	AA
491	f	33	29	33	7	7	1	7	1	7	3	13	3	1	1	1	3	1	3	21	1	1	2	1	1	1	1	1	1	1	1	4	2	1	1	1	67	AA
492	f	56	50	20	4	4	4	2	1	4	1	19	4	3	3	3	2	2	2	39	4	3	3	3	2	4	3	1	2	1	3	2	3	1	2	2	78	AC
493	f	28	20	44	7	7	2	7	7	7	7	11	3	1	2	1	2	1	1	30	2	2	2	1	2	2	2	3	1	2	3	3	2	1	1	1	85	AC
494	f	41	40	23	4	4	3	3	1	5	3	17	3	2	2	2	4	1	3	27	1	1	1	2	1	1	2	2	2	1	3	3	2	1	2	2	67	CC
495	f	44	34	25	7	7	1	7	1	1	1	14	2	2	2	2	2	2	2	16	1	1	1	1	1	1	1	1	1	1	1	1	1	1	1	1	55	AA
496	f	64	21	13	1	4	1	1	1	4	1	27	3	3	3	3	5	5	5	34	4	4	1	1	1	2	2	1	1	1	3	4	4	1	2	2	74	CC
497	f	56	35	37	7	7	1	1	7	7	7	49	7	7	7	7	7	7	7	62	3	1	1	3	1	1	4	7	7	1	4	7	7	1	7	7	148	AA
498	f	33	31	23	5	4	5	3	1	4	1	19	3	3	3	3	2	1	4	22	1	1	1	1	3	1	1	1	1	1	1	4	2	1	1	1	64	AC
499	f	42	35	22	1	7	7	4	1	1	1	24	4	4	4	4	3	3	2	22	1	1	1	1	1	1	1	1	1	1	3	3	3	1	1	1	68	CC
500	f	48	23	31	7	7	7	1	1	4	4	28	4	4	4	4	4	4	4	25	1	1	1	1	1	1	1	1	3	1	3	4	2	1	2	1	84	AA
501	f	62	40	48	7	7	7	7	6	7	7	20	4	2	1	1	4	4	4	38	3	1	1	1	3	1	1	3	4	1	4	6	4	1	3	1	106	AC
502	f	24	21	49	7	7	7	7	7	7	7	23	4	4	2	1	4	4	4	28	4	2	1	2	1	1	1	1	1	1	3	4	3	1	1	1	100	AC
503	f	61	30	44	6	7	7	7	3	7	7	18	3	3	1	2	3	3	3	20	1	1	1	1	1	1	1	1	1	1	2	3	2	1	1	1	82	CC
504	f	39	37	20	7	7	1	1	1	2	1	8	2	1	1	1	1	1	1	16	1	1	1	1	1	1	1	1	1	1	1	1	1	1	1	1	44	AC
505	f	34	29	22	5	4	5	3	1	3	1	27	4	3	4	4	4	4	4	21	1	1	1	1	1	1	2	1	1	1	1	3	3	1	1	1	70	AA
506	f	32	28	24	5	4	5	4	1	3	2	15	3	3	3	1	1	1	3	22	1	1	1	1	3	1	1	1	1	1	1	5	1	1	1	1	61	AC
507	f	28	9	7	1	1	1	1	1	1	1	25	4	3	4	3	4	3	4	22	1	1	1	1	2	1	2	1	1	1	1	4	2	1	1	1	54	AC
508	f	24	21	24	4	4	5	4	1	3	3	17	3	1	3	2	3	2	3	28	1	1	1	1	3	1	3	1	1	1	3	5	3	1	1	1	69	AA
509	f	25	25	31	6	5	5	4	5	4	2	7	1	1	1	1	1	1	1	18	1	1	1	1	1	1	1	1	1	1	1	3	1	1	1	1	56	AC
510	f	37	31	21	5	4	4	3	1	3	1	15	3	3	3	1	1	1	3	21	1	1	1	1	1	1	2	1	1	1	1	4	2	1	1	1	57	AA
511	f	25	18	27	6	5	4	4	1	4	3	10	2	1	2	1	1	1	2	20	1	1	1	1	2	1	1	1	1	1	1	4	1	1	1	1	57	CC
512	f	25	22	41	7	7	6	6	5	5	5	28	5	4	4	5	4	3	3	39	3	3	1	2	3	1	1	2	3	2	3	3	4	1	3	4	108	AA
513	f	69	34	24	6	6	3	1	1	4	3	21	1	4	4	4	3	2	3	42	4	3	1	2	2	2	3	2	2	1	1	4	5	1	5	4	87	AA
514	f	51	28	49	7	7	7	7	7	7	7	19	4	3	2	2	3	2	3	23	1	1	1	1	2	1	2	1	2	1	2	2	2	1	1	2	91	AC
515	f	20	17	21	2	6	2	3	1	3	4	28	3	4	4	4	5	4	4	45	1	4	1	4	4	4	2	2	3	1	2	5	3	1	4	4	94	AA
516	f	48	32	35	7	6	3	6	1	6	6	14	2	2	3	2	2	1	2	34	1	3	1	3	4	1	1	1	3	1	2	4	3	1	3	2	83	AA
517	f	21	20	35	3	5	2	7	7	5	6	7	1	1	1	1	1	1	1	20	1	1	1	1	2	1	1	1	1	1	1	2	2	1	2	1	62	AC
518	f	21	15	29	6	5	5	4	4	4	1	23	3	3	4	3	3	4	3	29	2	1	1	2	3	1	3	1	1	1	1	5	2	1	2	2	81	AC
519	f	27	24	39	6	6	6	7	1	6	7	12	2	2	2	2	2	1	1	26	1	1	1	1	1	1	1	1	1	2	2	5	2	1	3	2	77	AA
520	f	43	27	12	6	1	1	1	1	1	1	15	3	3	1	3	3	1	1	26	3	1	1	1	1	1	1	1	1	1	4	4	3	1	1	1	53	AA
521	f	19	15	24	7	6	1	1	1	7	1	21	4	3	3	3	4	1	3	30	1	1	1	1	2	2	2	1	2	1	2	5	4	1	1	3	75	AC
522	f	37	22	22	5	4	1	4	1	4	3	15	3	3	2	2	1	1	3	21	1	1	1	1	1	1	1	1	1	1	2	4	2	1	1	1	58	AC
523	f	55	39	38	6	6	7	6	1	6	6	22	3	5	4	5	2	2	1	18	1	1	1	1	1	1	1	1	1	1	1	2	2	1	1	1	78	AC
524	f	49	34	41	7	6	7	6	2	7	6	10	2	2	1	1	2	1	1	23	1	2	1	1	2	1	1	1	2	1	1	2	2	1	2	2	74	AC
525	f	55	42	20	4	4	2	2	1	4	3	10	2	1	1	1	2	1	2	26	2	2	1	2	2	1	1	1	2	1	2	3	2	1	2	1	56	AA
527	f	51	15	34	6	6	4	6	6	3	3	29	4	4	5	5	5	2	4	33	1	1	1	1	2	1	1	2	3	1	4	4	4	1	3	3	96	AC
530	f	52	22	25	4	4	4	2	1	6	4	23	3	2	3	5	4	2	4	34	2	3	1	2	1	2	2	2	2	1	3	3	3	1	3	3	82	AC
531	f	31	30	27	3	4	2	5	6	4	3	15	2	3	1	3	2	2	2	22	1	1	1	1	1	1	1	1	1	1	3	3	2	1	2	1	64	AA
532	f	34	30	23	6	4	4	3	1	4	1	13	2	2	2	1	2	1	3	19	1	1	1	1	1	1	1	1	1	1	1	4	1	1	1	1	55	AC
533	f	41	36	13	3	3	3	1	1	1	1	30	4	4	5	4	4	5	4	36	3	1	1	2	3	1	3	1	3	1	2	5	3	1	3	3	79	AA
534	f	51	31	35	7	7	3	4	1	6	7	35	5	4	5	6	6	3	6	48	2	3	1	3	2	1	1	4	3	1	4	5	5	3	5	5	118	AC
535	f	48	34	11	2	2	1	1	1	3	1	17	3	2	1	3	3	2	3	30	2	2	1	2	1	2	2	1	2	1	3	3	2	1	2	3	58	AC
536	f	57	35	35	6	5	6	6	2	5	5	33	5	4	4	6	6	2	6	39	1	3	1	3	1	1	1	3	3	1	3	5	3	2	4	4	107	AC
538	f	44	40	43	7	7	7	7	5	5	5	19	2	3	2	4	4	1	3	28	1	1	1	2	2	1	1	2	2	1	2	2	2	1	3	4	90	AC
543	f	18	14																																			AC
544	f	31	17	44	7	7	7	5	7	6	5	35	5	5	6	5	6	4	4	56	4	1	1	2	6	1	2	3	6	2	4	5	5	2	6	6	135	AA
545	f	37	34	7	1	1	1	1	1	1	1	27	3	2	5	3	4	5	5	23	1	1	1	1	1	1	1	1	1	1	3	4	3	1	1	1	57	CC
546	f	52	44	7	1	1	1	1	1	1	1	21	3	1	2	1	4	5	5	23	1	1	1	1	3	1	1	1	1	1	2	4	2	1	1	1	51	CC
548	f	37	28	10	2	2	2	1	1	1	1	18	3	3	3	3	3	1	2	23	1	1	1	1	2	1	1	1	3	1	2	3	1	1	2	1	51	AC
549	f	57	56	10	2	2	2	1	1	1	1	19	4	4	4	2	2	1	2	25	3	1	1	3	1	1	2	1	2	2	2	2	1	1	1	1	54	AC
550	f	19	18	7	1	1	1	1	1	1	1	28	4	4	4	3	4	5	4	23	1	1	1	1	3	1	2	1	1	1	1	4	2	1	1	1	58	AC
551	f	27	22	12	2	2	2	2	1	1	2	25	3	3	4	3	4	4	4	36	1	1	1	1	3	1	1	1	3	1	3	4	4	4	4	3	73	AC
552	f	40	24	11	2	2	2	1	1	2	1	27	4	4	4	4	4	4	3	26	1	1	1	2	2	1	1	1	3	1	3	3	2	1	2	1	64	CC
553	f	24	23	8	1	1	1	1	1	2	1	32	5	5	5	5	5	3	4	22	1	1	1	1	3	1	1	1	2	1	2	2	1	1	2	1	62	AA
554	f	20	20	11	2	2	1	2	1	2	1	17	3	3	2	2	3	2	2	23	1	1	1	1	2	1	1	1	2	1	4	2	1	1	2	1	51	AC
555	f	44	39	17	4	3	3	1	4	1	1	29	4	4	4	4	4	4	5	25	1	1	1	1	1	1	2	3	1	1	1	5	2	1	2	1	71	AC
556	f	19	18	7	1	1	1	1	1	1	1	30	4	4	4	4	5	5	4	20	1	1	1	1	2	1	1	1	1	1	1	4	1	1	1	1	57	AC
557	f	32	24	25	5	4	5	3	1	4	3	22	3	3	4	3	3	3	3	36	1	2	1	2	3	2	1	3	1	1	2	6	3	2	3	3	83	AA
563	f	35	17	28	5	4	6	3	5	4	1	18	3	2	3	3	3	1	3	23	1	1	1	1	3	1	2	1	1	1	1	4	2	1	1	1	69	CC
564	f	19	17	27	5	4	5	4	1	5	3	16	3	2	3	1	3	1	3	22	1	1	1	1	2	1	1	2	1	1	1	4	2	1	1	1	65	AC
565	f	32	28	31	5	5	6	4	2	5	4	8	1	1	1	1	2	1	1	22	2	1	1	1	1	1	2	1	1	1	2	3	1	1	2	1	61	AC
566	f	24	24	19	6	6	1	3	1	1	1	26	4	4	3	4	4	3	4	45	4	3	3	2	4	3	3	2	3	1	3	3	4	1	3	3	90	AC
567	f	60	53	29	7	7	7	1	1	5	1	14	3	2	1	1	3	2	2	20	1	1	1	1	1	1	1	1	2	1	2	2	2	1	1	1	63	AC
568	f	39	31	43	7	7	7	7	1	7	7	15	2	2	2	2	3	2	2	22	1	1	1	1	1	1	1	1	2	1	2	4	2	1	1	1	80	AA
569	f	49	47	24	4	4	3	3	3	4	3	10	2	1	1	1	2	1	2	23	2	1	1	2	2	2	1	1	1	1	2	2	2	1	1	1	57	AA
570	f	32	27	11	3	2	1	1	1	2	1	24	4	3	4	3	3	3	4	25	1	1	1	1	3	1	3	2	1	1	1	4	2	1	1	1	60	AC
571	f	20	13	23	5	4	5	3	1	3	2	16	3	2	3	3	1	1	3	20	1	1	1	1	2	1	1	1	1	1	1	4	1	1	1	1	59	AC
572	f	26	17	10	2	2	1	1	1	2	1	22	4	3	4	3	3	1	4	25	1	1	1	1	2	1	3	1	1	1	2	5	2	1	1	1	57	AC
573	f	28	28	28	6	5	6	3	1	4	3	13	3	2	2	1	1	1	3	20	1	1	1	1	2	1	1	1	1	1	1	4	1	1	1	1	61	AC
574	f	21	20	23	5	4	5	3	1	3	2	10	2	2	2	1	1	1	1	19	1	1	1	1	1	1	1	1	1	1	1	4	1	1	1	1	52	CC
575	f	25	23	16	5	4	1	3	1	1	1	10	1	1	1	1	3	2	1	21	1	1	1	1	1	1	1	1	1	1	2	4	2	1	1	1	47	AA
576	f	33	31	28	6	5	5	2	1	5	4	21	4	4	3	4	2	2	2	23	2	1	2	1	1	1	1	1	1	1	2	2	2	1	2	2	72	AA
578	f	24	21	37	6	6	6	6	3	5	5	15	3	3	2	2	2	1	2	23	2	1	1	1	1	1	1	2	2	1	2	2	2	1	1	2	75	AC
579	f	22	16	17	4	5	1	1	1	4	1	13	2	2	1	1	3	2	2	27	3	1	1	1	1	1	1	1	3	1	2	4	4	1	1	1	57	AA
580	f	45	18	31	6	5	6	5	1	5	3	21	3	3	4	3	3	1	4	29	1	1	1	1	3	1	3	2	1	1	1	5	3	1	1	3	81	AC
581	f	47	47	20	5	4	5	1	1	3	1	15	2	2	3	1	3	1	3	20	1	1	1	1	1	1	1	1	1	1	1	4	2	1	1	1	55	AA
582	f	40	19	24	5	5	5	3	1	4	1	25	4	4	4	3	3	3	4	29	3	2	1	2	2	1	3	1	1	1	2	5	2	1	1	1	78	AA
583	f	24	17	29	7	7	1	1	1	6	6	9	1	1	1	1	2	2	1	16	1	1	1	1	1	1	1	1	1	1	1	1	1	1	1	1	54	AA
584	f	21	17	26	6	5	5	3	1	4	2	18	3	2	4	2	3	1	3	21	1	1	1	1	2	1	2	1	1	1	1	4	1	1	1	1	65	CC
585	f	17	17	43	7	7	7	7	3	5	7	35	5	5	5	5	5	5	5	83	4	7	2	7	5	1	1	7	7	4	6	7	5	6	7	7	161	AC
586	f	19	4	25	4	5	3	5	2	3	3	31	4	4	4	4	5	4	6	39	2	1	1	2	3	1	2	2	4	1	4	4	5	1	2	4	95	AC
587	f	18	16	30	6	6	6	3	3	4	2	19	4	3	3	2	2	2	3	46	4	3	3	3	3	3	1	3	4	1	2	4	4	2	4	2	95	AC
588	f	23	19	26	4	5	3	5	2	4	3	16	3	3	2	2	3	1	2	39	3	3	3	1	4	1	1	3	3	1	2	4	4	1	2	3	81	AA
591	f	41	41	18	6	6	1	1	1	2	1	8	1	1	1	1	1	2	1	19	2	1	1	1	1	1	1	1	1	1	2	2	1	1	1	1	45	AA
592	f	28	5	43	7	7	7	7	5	5	5	30	4	2	4	5	5	5	5	39	1	1	1	1	3	1	1	2	6	1	3	6	6	1	4	1	112	AC
593	f	63	43	45	7	7	7	7	7	5	5	12	2	2	1	1	2	2	2	17	1	1	1	1	1	1	1	1	1	1	1	2	1	1	1	1	74	AC
594	f	58	19	20	5	5	5	1	1	2	1	14	3	1	1	1	3	3	2	19	1	1	1	1	1	1	1	1	1	1	2	2	2	1	1	1	53	AC
595	f	21	16	34	7	7	1	6	1	6	6	16	2	1	1	1	3	4	4	26	1	1	1	1	1	1	1	1	3	1	3	3	3	1	3	1	76	AA
596	f	47	29	32	5	5	6	4	2	5	5	24	4	4	3	4	3	3	3	27	2	1	2	2	1	1	1	1	2	1	2	3	3	1	2	2	83	AA
597	f	23	17	29	5	4	5	4	5	3	3	15	3	3	2	1	2	1	3	21	1	1	1	1	2	1	1	1	1	1	1	4	2	1	1	1	65	AA
598	f	18	17	32	6	5	6	4	4	4	3	15	3	2	3	2	1	1	3	20	1	1	1	1	2	1	1	1	1	1	1	4	1	1	1	1	67	CC
599	f	26	16	23	5	4	4	3	1	4	2	22	4	3	5	3	3	1	3	27	1	2	1	2	3	1	1	1	1	1	2	4	2	1	2	2	72	CC
600	f	62	50	22	4	4	2	2	3	4	3	17	3	2	3	3	3	1	2	35	4	2	2	1	2	2	2	2	3	1	2	3	3	2	2	2	74	AC
601	f	47	45	12	2	5	1	1	1	1	1	9	2	2	1	1	1	1	1	16	1	1	1	1	1	1	1	1	1	1	1	1	1	1	1	1	37	AA
602	f	45	23	48	7	7	7	6	7	7	7	21	3	3	3	3	3	3	3	24	1	1	1	1	3	1	1	1	2	1	1	3	3	1	1	2	93	AA
603	f	28	17	28	6	5	4	3	3	4	3	20	3	3	2	3	4	2	3	37	2	2	2	1	4	2	2	3	3	1	3	3	4	1	2	2	85	AA
604	f	26	26	47	7	7	7	7	5	7	7	7	1	1	1	1	1	1	1	31	1	1	1	7	7	1	1	1	4	1	1	1	1	1	1	1	85	AC
605	f	50	48	25	4	4	4	4	1	4	4	13	2	2	1	2	2	1	3	31	2	2	1	2	2	3	1	2	1	1	3	3	2	1	3	2	69	AA
606	f	30	20	28	5	5	5	4	3	5	1	32	5	5	4	5	5	3	5	40	1	1	1	2	2	1	2	3	2	3	4	5	4	1	4	4	100	AC
607	f	52	9	35	7	7	7	3	3	4	4	49	7	7	7	7	7	7	7	56	1	1	1	3	3	1	1	4	4	1	4	7	7	6	6	6	140	CC
608	f	19	17																																			AC
615	f	54	42	27	6	6	1	5	5	3	1	7	1	1	1	1	1	1	1	18	1	1	1	1	1	1	1	1	1	1	1	3	1	1	1	1	52	AC
616	f	19	17	29	6	5	6	3	3	4	2	24	3	3	4	4	3	3	4	35	1	1	1	3	3	1	2	3	1	1	2	6	3	1	3	3	88	CC
617	f	23	14	22	5	4	5	3	1	3	1	16	3	3	3	2	1	1	3	21	1	1	1	1	3	1	1	1	1	1	1	4	1	1	1	1	59	AC
618	f	28	16	22	4	4	5	3	1	3	2	20	4	3	3	2	2	3	3	21	1	1	1	1	3	1	1	1	1	1	1	4	1	1	1	1	63	CC
619	f	51	11	32	5	6	4	4	3	5	5	35	5	5	5	5	6	4	5	34	2	2	1	2	2	1	2	1	2	1	4	3	3	1	3	4	101	AA
620	f	55	46	10	2	2	1	1	1	2	1	22	4	3	3	3	4	2	3	27	2	1	2	1	1	2	1	2	2	1	3	2	2	1	2	2	59	AC
621	f	47	12	26	4	6	5	1	1	7	2	34	6	5	6	5	4	1	7	32	1	1	1	1	1	1	1	1	2	1	1	6	5	1	3	5	92	CC
624	f	18	16	36	6	5	5	5	4	6	5	19	3	2	3	3	3	2	3	28	1	1	2	2	1	2	1	2	2	1	3	3	2	1	2	2	83	AA
625	f	19	15	42	7	7	7	7	3	5	6	14	2	2	2	2	2	2	2	20	1	1	1	1	1	1	1	1	2	1	2	2	2	1	1	1	76	AC
626	f	26	15	27	6	6	6	1	1	5	2	35	4	4	4	5	6	6	6	38	2	1	1	1	1	1	1	5	2	1	2	6	6	1	2	5	100	AA
633	f	38	38	30	6	6	6	2	1	6	3	13	2	2	2	2	2	1	2	25	3	2	1	2	2	1	1	1	2	1	1	1	2	1	2	2	68	AC
634	f	27	17	30	6	6	4	6	1	4	3	12	3	2	1	1	2	1	2	29	3	2	1	2	2	1	1	1	2	1	2	3	2	1	3	2	71	AC
635	f	22	18	30	6	5	5	4	2	4	4	18	3	3	3	3	2	1	3	32	4	2	1	2	3	1	2	1	1	1	2	4	3	1	2	2	80	AC
636	f	18	17	29	6	5	5	3	3	4	3	21	3	4	4	3	3	1	3	26	1	1	1	1	2	1	2	1	1	1	3	5	3	1	1	1	76	AA
637	f	21	16	23	6	5	5	2	1	3	1	16	3	3	3	2	2	1	2	17	1	1	1	1	2	1	1	1	1	1	1	1	1	1	1	1	56	CC
638	f	27	26	42	7	7	7	7	1	7	6	39	5	4	6	6	6	6	6	49	4	4	1	1	1	2	3	3	4	1	4	6	6	1	4	4	130	AA
641	f	19	16																																			AC
644	f	39	34	26	5	4	6	3	3	4	1	12	2	1	3	1	1	1	3	19	1	1	1	1	1	1	1	1	1	1	1	4	1	1	1	1	57	AC
645	f	32	30	24	6	5	1	3	4	4	1	12	2	1	3	2	1	1	2	19	1	1	1	1	1	1	1	1	1	1	1	4	1	1	1	1	55	AC
647	f	49	17	39	7	7	7	5	1	6	6	20	4	2	1	1	4	4	4	25	1	2	1	1	1	1	1	1	2	1	3	4	3	1	1	1	84	AA
649	f	50	27																																			AC
654	f	22	22	43	7	7	7	7	1	7	7	9	1	1	1	1	2	2	1	16	1	1	1	1	1	1	1	1	1	1	1	1	1	1	1	1	68	AC
655	f	26	18	25	7	7	7	1	1	1	1	31	6	4	3	3	5	5	5	34	1	1	1	2	1	1	2	1	4	1	4	3	3	1	4	4	90	AC
656	f	36	24	35	6	6	5	4	4	5	5	21	5	2	2	2	4	3	3	27	2	1	1	2	2	1	1	1	1		2	3	3	2	2	3	83	AA
660	f	21	18	24	5	4	5	3	3	3	1	20	3	3	3	2	3	3	3	37	1	3	4	3	3	4	1	1	1	1	1	4	1	3	3	3	81	CC
661	f	26	16	14	1	4	1	5	1	1	1	20	2	3	2	3	4	4	2	32	1	1	1	2	6	1	1	3	1	1	2	4	4	1	1	2	66	AC
662	f	21	16	28	6	5	6	3	4	3	1	25	4	3	4	4	3	3	4	33	2	1	1	2	3	1	2	1	1	1	3	5	3	1	3	3	86	AA
663	f	20	17	27	5	6	6	3	1	4	2	13	2	2	3	1	1	1	3	22	1	1	2	1	2	1	1	1	1	1	1	4	2	1	1	1	62	AA
664	f	25	23	25	5	5	5	3	1	4	2	17	3	3	3	3	1	1	3	23	1	1	1	1	2	1	2	1	1	1	1	5	2	1	1	1	65	AC
665	f	39	34	18	4	4	6	1	1	1	1	16	3	2	3	2	2	1	3	23	1	1	1	1	2	1	1	1	1	1	1	4	2	1	2	2	57	AA
666	f	28	24	22	4	5	5	3	1	3	1	21	3	3	4	3	2	2	4	28	1	1	1	1	3	1	2	1	1	1	1	5	2	1	3	3	71	AC
668	f	46	18	31	6	6	6	2	1	5	5	20	3	3	3	3	6	1	1	26	1	2	1	1	2	1	1	1	4	1	2	3	3	1	1	1	77	AC
669	f	38	13	37	6	6	6	6	1	6	6	17	3	2	1	3	4	1	3	27	1	2	1	2	1	1	1	2	3	1	2	2	3	1	2	2	81	AA
670	f	36	34	20	4	4	1	4	2	2	3	14	3	2	3	2	2	1	1	20	1	1	2	1	1	1	1	1	1	1	2	2	2	1	1	1	54	CC
671	f	28	17	34	6	6	7	4	1	6	4	15	3	3	2	2	2	1	2	30	1	2	1	2	1	1	1	1	3	1	3	3	3	1	3	3	79	AC
672	f	54	49	40	7	7	6	5	5	5	5	13	2	1	1	3	3	1	2	26	1	1	1	1	3	1	1	1	4	1	1	2	3	1	2	2	79	AC
673	f	19	14	23	4	7	5	1	1	4	1	26	4	4	3	3	4	3	5	29	3	1	1	1	1	1	1	1	3	1	3	3	3	1	2	3	78	AC
674	f	55	17	13	4	4	1	1	1	1	1	16	3	3	1	1	3	3	2	20	2	1	1	1	1	1	1	1	1	1	2	2	2	1	1	1	49	CC
675	f	36	14	11	3	3	1	1	1	1	1	24	4	4	3	3	4	3	3	35	1	2	3	3	1	1	1	1	3	1	3	5	3	1	3	3	70	AA
676	f	35	32	38	7	7	7	6	1	5	5	34	5	5	5	5	5	4	5	41	1	1	1	1	1	1	1	1	6	1	4	6	5	1	5	5	113	AC
677	f	19	19	31	7	7	6	2	2	6	1	7	1	1	1	1	1	1	1	18	1	1	1	1	1	1	1	1	1	1	2	2	1	1	1	1	56	AC
678	f	65	17	13	4	4	1	1	1	1	1	20	4	4	1	4	3	3	1	19	1	1	1	1	1	1	1	1	1	1	2	2	2	1	1	1	52	AA
679	f	34	19	22	3	4	2	3	4	3	3	15	2	2	2	1	3	3	2	26	1	2	1	1	2	1	1	2	1	1	3	3	3	1	1	2	63	AC
680	f	58	15	19	4	5	1	3	1	2	3	27	5	5	5	4	3	2	3	44	2	3	2	3	1	3	3	3	3	1	1	4	5	1	4	5	90	CC
681	f	21	13	38	7	7	7	6	1	6	4	10	2	2	1	1	2	1	1	22	2	2	1	2	1	1	1	1	2	1	1	2	2	1	1	1	70	AA
682	f	28	18	34	6	6	6	4	5	4	3	23	4	4	4	4	3	1	3	28	1	1	1	1	3	1	3	2	1	1	2	5	3	1	1	1	85	AC
683	f	23	16	22	4	4	1	2	3	4	4	21	4	3	2	3	3	3	3	32	3	3	3	2	1	2	2	2	2	1	2	2	2	1	2	2	75	AA
684	f	46	15	29	6	6	6	2	1	6	2	22	4	4	3	3	4	1	3	31	1	2	1	2	2	2	2	2	3	1	2	3	3	1	2	2	82	AC
685	f	60	47	31	7	7	7	1	1	4	4	20	4	1	1	2	4	4	4	23	1	1	1	1	1	1	2	1	1	1	3	3	3	1	1	1	74	AA
692	f	29	18	23	6	5	1	3	1	4	3	13	3	2	2	1	1	1	3	21	1	1	1	1	1	1	1	1	1	1	2	4	2	1	1	1	57	CC
694	f	31	12	32	6	6	3	4	3	6	4	36	5	5	5	3	6	6	6	36	1	1	1	2	1	1	4	4	2	1	2	6	4	1	3	2	104	AA
696	f	53	50	23	4	3	5	4	1	4	2	17	3	2	3	2	3	1	3	27	1	2	1	1	1	1	2	2	2	1	3	3	2	1	3	1	67	AC
697	f	27	15	37	6	6	6	4	3	6	6	21	3	3	3	3	3	3	3	32	1	2	2	2	3	2	2	2	3	1	2	3	3	1	1	2	90	AC
698	f	23	23	25	2	3	1	7	1	4	7	16	2	2	2	2	3	2	3	31	1	1	1	1	2	1	1	4	3	1	3	4	4	2	1	1	72	AC
699	f	26	16	25	4	5	3	4	4	3	2	23	4	3	3	4	4	1	4	31	1	1	1	1	1	1	1	1	3	1	4	3	4	2	3	3	79	AC
702	f	37	13	35	6	5	4	4	5	6	5	24	4	3	3	5	4	2	3	44	3	3	4	2	4	2	1	2	4	1	2	3	4	2	3	4	103	AC
703	f	30	26	36	6	5	5	5	5	5	5	23	4	4	4	4	3	2	2	46	4	3	3	2	3	1	3	3	4	1	3	4	3	2	3	4	105	AC
704	f	56	41	29	5	5	5	5	1	4	4	13	1	1	1	1	3	3	3	23	1	2	2	1	1	1	1	1	1	1	3	3	2	1	1	1	65	AC
705	f	19	18	43	7	7	7	5	5	6	6	17	3	3	2	1	3	3	2	21	1	1	1	1	1	1	1	1	2	1	2	3	2	1	1	1	81	AC
706	f	32	14	44	7	7	6	6	6	6	6	46	6	6	6	7	7	7	7	53	1	1	1	3	4	1	1	4	6	1	4	7	7	1	6	5	143	CC
707	f	29	23	29	6	5	3	4	2	6	3	30	4	4	5	4	6	3	4	38	3	2	1	3	2	2	3	2	2	1	3	3	4	1	2	4	97	AC
708	f	43	42	29	7	6	3	1	1	6	5	18	3	3	3	3	2	2	2	22	2	1	1	1	2	1	2	2	1	1	1	2	2	1	1	1	69	AC
709	f	45	19	36	7	7	7	7	1	6	1	20	3	3	1	1	4	4	4	26	3	2	1	1	1	1	1	1	1	1	3	4	3	1	1	1	82	AC
713	f	30	23	9	1	3	1	1	1	1	1	15	3	2	3	3	1	1	2	21	1	1	1	1	3	1	2	1	1	1	1	2	2	1	1	1	45	AC
714	f	41	37	24	5	5	5	3	1	4	1	15	3	2	3	2	1	1	3	20	1	1	1	1	2	1	1	1	1	1	1	3	2	1	1	1	59	AA
715	f	47	38	37	6	6	6	5	5	5	4	14	3	2	2	2	2	1	2	25	2	1	1	2	2	1	1	1	2	1	2	2	2	1	2	2	76	AA
720	f	50	33	20	5	4	4	1	1	3	2	22	4	4	3	3	3	2	3	40	3	2	2	2	2	2	3	2	2	1	3	5	3	2	3	3	82	AC
721	f	51	30	32	6	4	2	6	5	4	5	15	3	1	1	2	3	2	3	37	3	2	1	2	3	1	1	2	4	1	3	4	3	3	3	1	84	AC
722	f	45	34	25	4	3	1	5	4	5	3	15	3	1	1	2	3	2	3	36	4	2	2	1	2	2	2	1	3	1	3	4	2	3	3	1	76	AA
723	f	26	21	27	6	5	1	3	5	4	3	10	2	2	2	1	1	1	1	18	1	1	1	1	1	1	1	1	1	1	1	3	1	1	1	1	55	AA
724	f	45	33	27	5	4	6	4	1	4	3	10	1	1	3	1	1	1	2	20	1	1	1	1	2	1	1	2	1	1	1	3	1	1	1	1	57	AA
725	f	38	29	21	4	3	4	3	1	3	3	15	3	3	2	2	1	2	2	20	1	1	1	1	1	1	2	1	1	1	1	3	2	1	1	1	56	AC
726	f	42	40	26	5	3	6	3	1	4	4	14	3	3	2	3	1	1	1	29	3	2	1	1	1	2	1	2	1	1	2	3	3	1	3	2	69	AA
727	f	24	22	26	6	3	2	4	4	4	3	12	2	2	2	2	1	1	2	22	1	1	1	1	2	2	2	1	2	1	2	2	1	1	1	1	60	AA
729	f	56	42	28	6	5	3	1	5	5	3	21	3	2	3	3	5	2	3	31	2	2	2	2	1	1	2	1	3	1	3	3	3	1	2	2	80	AC
730	f	27	23	25	6	5	3	2	1	6	2	13	2	3	3	1	1	1	2	19	1	1	1	1	1	1	1	1	1	1	1	3	2	1	1	1	57	AC
731	f	27	17	28	6	5	3	3	4	4	3	14	3	2	2	2	1	2	2	29	1	1	1	2	3	1	2	2	3	1	2	4	2	1	2	1	71	AC
732	f	38	24	17	3	4	2	1	2	3	2	20	4	3	2	3	2	3	3	34	2	2	2	2	3	2	1	2	2	1	2	3	4	1	3	2	71	AC
733	f	24	24	30	6	6	5	3	3	4	3	21	3	2	3	3	4	3	3	33	2	2	1	2	3	2	1	2	2	1	3	4	3	1	2	2	84	AC
734	f	26	15	29	6	6	6	6	1	2	2	16	3	1	1	1	4	3	3	23	1	1	1	1	1	1	1	1	2	1	3	3	3	1	1	1	68	CC
735	f	41	25	35	7	7	7	1	1	6	6	29	5	4	4	4	4	4	4	27	1	1	1	1	1	1	2	1	2	1	2	4	4	1	2	2	91	AC
736	f	49	20	39	7	7	7	3	7	5	3	13	2	2	1	1	3	3	1	23	1	1	1	1	1	1	1	1	2	1	3	3	3	1	1	1	75	AA
737	f	59	57	29	5	5	5	4	2	4	4	14	2	2	2	2	2	2	2	23	2	1	1	1	2	2	1	1	1	2	2	1	2	1	1	2	66	AC
738	f	26	26	49	7	7	7	7	7	7	7	32	5	5	5	4	5	3	5	52	3	4	4	3	3	2	3	3	4	3	3	4	4	2	3	4	133	AC
739	f	40	25	38	7	7	7	6	1	5	5	42	7	7	7	7	6	2	6	57	1	2	1	3	1	1	1	5	5	3	5	7	6	3	6	7	137	AA
740	f	57	57	22	4	4	1	3	1	6	3	13	2	2	1	2	2	2	2	33	3	2	1	2	2	2	2	2	2	1	2	4	3	1	3	1	68	AC
741	f	65	17	36	7	7	6	6	1	6	3	23	4	3	3	3	4	2	4	26	1	2	1	1	2	1	1	2	2	1	2	2	2	2	2	2	85	AA
742	f	49	29	23	5	5	3	1	1	5	3	31	6	5	1	1	6	6	6	29	1	1	1	1	1	1	1	3	3	1	1	5	4	1	3	1	83	AC
743	f	44	19	25	5	4	4	3	2	4	3	27	5	4	3	5	3	4	3	47	3	2	2	2	3	2	5	2	4	2	3	3	4	2	3	5	99	AA
745	f	28	17	30	6	6	5	3	1	6	3	32	5	4	4	6	5	3	5	32	1	2	1	2	1	1	1	1	3	1	4	3	4	1	2	4	94	AA
754	f	29	25	35	6	6	2	6	5	5	5	17	3	2	2	3	3	1	3	32	2	2	1	2	3	1	1	2	3	1	3	3	3	2	2	1	84	AA
755	f	23	23																																			AC
763	f	27	26	30	6	5	2	4	3	7	3	14	3	2	1	2	2	2	2	35	2	3	2	2	2	3	3	2	2	1	2	3	2	1	3	2	62	AC
774	f	35	28	25	5	5	2	4	4	5		11	2	2	1	2	1	1	2	26	1	2	1	2	3	2	1	2	3	1	1	2	1	1	1	2	62	AC
777	f	35	26	40	7	6	6	7	2	6	6	20	4	3	2	3	4	1	3	29	2	2	1	2	2	2	1	2	3	1	2	2	2	1	2	2	89	AA
780	f	63	46																																			AC
781	f	46	30	38	7	7	7	1	7	7	2	47	7	7	5	7	7	7	7	44	1	1	1	1	1	1	1	4	4	1	6	7	4	1	4	6	129	AA
782	f	64	59	17	5	5	3	1	1	1	1	20	3	3	3	2	3	3	3	16	1	1	1	1		1	1	1	1		1	3	1	1	1	1	53	AC
796	f	40	34																																			AA
798	f	56	26																																			AA
827	f	25	25	27	5	3	5	3	3	5	3	13	3	2	2	2	1	2	1	34	2	3	3	2	3	3	3	2	1	1	2	1	3	1	2	2	74	AC
834	f	29	23	36	6	5	6	5	4	5	5	27	4	4	4	4	3	4	4	44	1	3	1	3	4	1	1	4	3	1	3	5	4	3	4	3	107	AA
838	f	29	25	15	4	2	5	1	1	1	1	13	2	2	2	2	1	2	2	19	1	1	1	1	1	1	1	1	1	1	1	3	2	1	1	1	47	CC
848	f	59	25	49	7	7	7	7	7	7	7	21	3	3	3	3	3	4	2	30	1	1	1	1	4	1	1	1	4	1	3	3	3	1	2	2	58	AC
849	f	21	19	40	7	7	7	1	6	6	6	23	4	3	3	1	4	4	4	28	2	1	1	1	1	1	2	1	4	1	3	3	2	1	2	2	91	AA
850	f	39	39	47	7	7	7	7	5	7	7	22	2	2	4	2	5	3	4	36	1	2	1	2	2	1	1	4	4	1	3	5	3	1	2	3	105	AC
858	f	35	28	31	6	6	6	2	2	6	3	17	3	2	2	3	3	1	3	20	1	1	1	1	2	1	1	1	2	1	1	2	2	1	1	1	47	AA
859	f	26	24																																			CC
869	f	46	20	18	5	3	3	1	1	3	2	27	4	5	4	5	3	4	2	35	1	3	1	2	2	3	3	1	2	1	2	3	5	1	2	3	80	AC
871	f	50	25	12	3	3	2	1	1	1	1	17	3	3	2	3	1	1	4	33	3	3	1	1	1	2	3	1	1	1	1	3	4	1	4	3	62	AC
872	f	40	24	12	1	3	1	3	1	1	2	21	3	3	3	4	4	2	2	35	2	3	1	1	4	1	1	1	3	1	4	3	4	2	3	1	68	AA
875	f	46	23	19	4	4	3	3	1	3	1	23	3	5	3	3	4	2	3	40	4	3	1	2	1	1	2	3	4	1	3	5	4	1	2	3	82	AC
877	f	47	25	8	1	2	1	1	1	1	1	12	3	2	2	1	1	1	2	31	3	3	1	2	1	2	1	1	1	1	3	2	4	1	3	2	51	AA
879	f	51	21	11	1	4	1	1	1	2	1	25	4	3	4	5	2	4	3	36	3	3	1	1	3	1	3	1	3	1	4	3	5	1	2	1	72	CC
880	f	48	24	16	3	4	3	1	1	3	1	22	4	3	3	4	1	3	4	41	1	4	1	3	1	1	2	4	3	1	4	5	4	2	2	3	79	AA
893	f	62	34																																			AA
894	f	56	33																																			AA
895	f	54	17																																			AC
900	f	42	21																																			CC
901	f	40	26																																			AC
903	f	41	21																																			CC
904	f	59	38																																			AA
907	f	52	31																																			AA
915	f	69	43																																			AA
917	f	64	43																																			AC
919	f	54	27																																			AA
922	f	66	25																																			AC
925	f	62	36																																			AA
927	f	50	26																																			AC
928	f	39	25																																			AC
930	f	53	37																																			AA
933	f	56	31																																			AA
934	f	57	35																																			CC
935	f	57	37																																			AC
936	f	53	31																																			CC
937	f	54	31																																			AC
938	f	49	16																																			AA
940	f	49	25																																			AA
941	f	50	25																																			AA
942	f	71	49																																			AA
943	f	60	39																																			AC
945	f	52	25																																			AA
948	f	65	40																																			CC
953	f	60	26																																			CC
956	f	37	22																																			AA
957	f	28	18	32	6	4	5	5	6	3	3	38	6	6	6	6	5	6	3	60	3	4	2	2	4	5	5	5	5	2	3	6	4	4	3	3	130	CC
961	f	24	1	28	5	5	5	4	1	5	3	38	5	5	5	6	6	6	5	47	1	3	1	2	5	2	2	3	5	2	5	6	5	3	1	1	113	AA
962	f	36	29																																			AC
964	f	18	18	27	5	4	5	4	1	5	3	30	4	4	4	5	5	4	4	56	2	4	1	5	1	5	1	2	5	3	5	5	5	2	5	5	113	AA
969	f	20	14	16	4	1	1	1	1	4	4	21	4	4	3	5	1	3	1	34	1	4	1	1	1	4	1	1	1	1	2	4	1	3	3	5	71	AA
972	f	51	23	29	5	4	6	3	1	5	5	32	4	4	5	5	6	3	5	59	3	3	1	4	4	2	2	4	6	1	4	6	3	6	5	5	120	AA
976	f	47	40	19	5	5	3	1	1	3	1	25	4	4	4	4	3	3	3	48	4	3	2	2	3	4	4	3	4	1	3	4	4	1	3	3	92	AA
979	f	49	17	34	6	4	2	6	4	6	6	32	5	5	4	4	5	4	5	60	3	5	3	5	5	3	3	3	5	1	2	3	4	5	5	5	126	AC
980	f	17	15	27	4	5	3	5	4	2	4	7	1	1	1	1	1	1	1	54	1	1	4	5	3	6	4	1	5	1	5	4	4	4	5	1	88	CC
981	f	51	24	31	6	5	5	4	1	6	4	19	4	4	3	3	2	1	2	61	2	5	4	5	3	6	3	3	5	1	4	6	4	1	5	4	111	CC
982	f	51	50	28	6	4	4	3	1	6	4	18	4	4	3	2	2	1	2	46	1	3	1	5	5	4	2	1	5	1	4	6	1	1	4	2	92	AA
983	f	16	16	25	1	5	6	6	1	1	5	35	5	5	5	5	5	5	5	67	1	6	1	5	1	1	5	5	5	4	6	7	5	5	5	5	127	AA
984	f	25	20	9	1	3	1	1	1	1	1	21	3	3	3	3	3	3	3	24	1	1	1	1	3	1	3	1	1	1	1	1	3	1	1	3	54	AC
985	f	23	17	14	4	3	1	1	1	3	1	24	4	4	3	5	3	1	4	39	1	1	1	3	3	1	1	1	5	1	4	5	3	1	4	4	77	CC
986	f	22	14	31	5	5	4	5	1	6	5	21	3	3	3	4	3	1	4	54	5	4	1	3	4	4	1	4	5	1	3	6	3	1	5	4	106	AC
987	f	22	14	31	5	4	5	6	1	5	5	27	4	4	5	4	3	3	4	62	4	4	1	4	4	4	3	5	5	4	5	6	1	3	5	4	120	AC
988	f	38	28	23	6	6	1	1	4	4	1	28	5	5	4	5	3	2	4	62	1	4	1	4	4	4	3	5	6	1	4	6	4	5	5	5	113	AA
990	f	19	15	31	5	5	5	4	1	6	5	21	4	4	2	5	2	1	3	54	1	4	1	5	3	5	3	1	5	1	4	6	2	4	5	4	106	CC
991	f	27	26	30	6	5	5	4	1	5	4	20	4	4	3	3	2	1	3	62	1	4	1	5	4	5	3	5	5	1	5	6	4	4	5	4	112	AC
992	f	27	25	25	5	5	1	4	1	5	4	22	4	4	3	3	3	2	3	63	1	5	1	4	4	5	4	5	5	1	5	6	4	4	5	4	110	CC
993	f	22	21	26	5	5	6	1	1	5	3	25	4	4	5	5	3	1	3	59	3	4	1	4	3	5	4	4	5	1	5	6	4	1	5	4	110	AC
994	f	26	26	31	6	5	6	4	1	6	3	14	3	2	4	2	1	1	1	37	3	1	1	1	3	1	1	1	5	1	4	6	1	1	5	2	82	AA
995	f	50	43	37	7	6	6	6	1	6	5	16	3	3	4	3	1	1	1	49	1	1	1	1	3	1	1	1	5	5	5	6	5	4	6	3	102	AA
996	f	17	17	31	6	5	6	3	1	5	5	19	3	3	4	3	2	1	3	51	1	1	1	1	3	1	4	3	5	4	5	6	4	4	5	3	101	AA
997	f	30	25	39	7	6	6	5	4	6	5	11	4	2	1	1	1	1	1	58	1	4	1	5	4	5	3	1	6	1	5	7	4	4	6	1	108	AC
998	f	18	15	17	4	3	1	1	1	4	3	24	4	4	5	4	3	1	3	63	4	4	5	4	4	6	5	4	5	1	5	5	1	1	5	4	104	AA
999	f	22	22	40	7	6	6	5	5	6	5	19	3	4	4	3	3	1	1	45	3	1	1	4	3	1	1	4	5	1	5	6	1	1	5	3	104	AA
1000	f	20	20	34	6	6	5	4	1	6	6	22	5	5	4	4	2	1	1	64	1	1	1	6	1	1	5	6	6	5	6	6	5	4	6	4	120	AC
1001	f	20	20	23	5	5	1	3	1	5	3	17	4	3	3	3	2	1	1	48	1	1	1	5	4	1	1	5	5	1	5	6	3	1	5	3	88	AA
1003	f	37	35	30	6	6	1	5	1	6	5	21	4	4	5	4	2	1	1	68	1	5	4	5	3	6	5	5	5	1	5	6	4	4	5	4	119	AC
1004	f	20	20	27	6	6	1	1	1	6	6	19	4	4	5	3	1	1	1	61	1	4	1	5	3	4	4	5	3	1	5	6	3	6	6	4	107	AC
1005	f	26	21	23	5	4	5	3	1	4	1	28	4	4	5	4	4	4	3	41	1	3	1	3	3	1	1	1	3	1	4	6	4	1	4	4	92	AA
1006	f	60	20	7	1	1	1	1	1	1	1	13	3	1	3	1	1	1	3	16	1	1	1	1	1	1	1	1	1	1	1	1	1	1	1	1	36	AA
1007	f	38	18	26	4	4	6	4	1	6	1	26	4	4	4	3	3	5	3	63	1	5	3	5	4	5	4	5	1	1	5	6	4	4	5	5	115	AA
1008	f	24	20	26	6	4	5	4	5	1	1	22	3	3	3	3	3	4	3	39	1	3	1	3	3	1	1	1	1	1	4	5	4	3	4	3	87	AA
1009	f	53	39	21	5	5	5	1	1	3	1	35	5	5	5	5	5	5	5	44	1	1	1	3	4	1	3	4	1	3	4	6	4	1	4	3	100	AC
1010	f	45	17	7	1	1	1	1	1	1	1	17	3	3	1	1	3	3	3	34	1	1	13	3	1	1	3	1	1	1	2	3	1	1	1		58	CC
1011	f	31	25	29	5	5	6	3	1	5	4	21	4	4	5	3	1	1	3	61	4	5	1	4	4	5	5	1	4	1	5	5	4	4	5	4	111	AA
1012	f	18	16	22	5	4	5	3	1	3	1	22	3	3	3	3	3	4	3	40	3	4	1	4	3	1	1	1	1	1	3	6	4	1	3	3	84	AA
1013	f	23	23	25	6	5	1	5	6	1	1	13	1	1	1	1	4	4	1	38	1	3	1	4	1	1	1	1	4	1	4	4	4	1	4	3	76	AC
1014	f	38	24	28	6	6	6	1	5	3	1	26	4	3	4	3	4	4	4	54	1	4	1	5	4	1	4	4	4	1	4	6	4	1	5	5	108	AC
1015	f	26	22	19	4	4	5	1	1	3	1	18	3	3	4	3	1	1	3	37	1	3	1	3	3	1	3	1	1	1	3	5	3	1	3	4	74	AA
1016	f	31	21	24	5	5	5	4	1	3	1	32	5	5	4	4	5	4	5	44	1	4	1	4	4	1	1	3	1	1	4	6	4	1	4	4	100	AC
1017	f	19	19	27	5	5	6	3	3	4	1	18	3	3	2	2	2	3	3	42	1	3	1	3	4	3	2	3	1	1	3	6	3	1	4	3	87	AA
1018	f	29	18	28	5	4	5	3	5	3	3	29	4	4	4	4	4	5	4	52	4	3	1	3	3	1	3	4	4	1	4	6	4	3	4	4	109	AC
1019	f	17	13	30	5	5	5	4	3	5	3	25	3	4	4	3	3	4	4	58	1	4	1	4	6	1	4	4	4	4	4	6	4	3	4	4	113	AA
1020	f	26	26	30	5	5	5	4	4	4	3	22	3	3	3	3	3	3	4	56	1	4	1	4	4	1	4	4	4	3	4	6	4	3	4	5	108	AC
1021	f	24	23	20	4	4	1	5	3	2	1	18	2	3	3	2	3	4	1	44	1	1	1	4	5	1	1	2	3	1	4	6	4	4	3	3	82	AA
1022	f	44	30	24	5	5	6	3	2	2	1	30	4	4	4	4	5	4	5	49	3	4	1	4	4	1	3	3	3	1	3	6	4	1	4	4	103	CC
1023	f	23	21																																			AC
1024	f	26	22	18	5	4	2	1	1	4	1	25	4	4	4	4	3	3	3	44	4	3	1	3	3	3	4	1	1	1	3	6	4	1	3	3	87	AC
1025	f	20	20	19	4	4	4	1	2	3	1	10	3	1	2	1	1	1	1	19	1	1	1	1	2	1	1	1	1	1	1	3	1	1	1	1	48	AA
1026	f	24	15	31	6	5	6	4	4	3	3	25	4	4	4	4	3	2	4	29	1	1	1	1	3	1	1	2	1	1	1	5	3	1	3	3	85	AA
1027	f	20	17	24	5	4	5	4	4	1	1	14	3	2	3	1	1	1	3	21	1	1	1	1	1	1	1	1	1	1	1	4	2	1	1	2	59	AC
1029	f	45	41																																			AC
1064	f	51	26																																			AA
1067	f	45	25																																			AC
1069	f	49	18																																			AA
1083	f	32	14	28	6	5	6	4	1	2	4	25	5	4	3	4	3	3	3	53	3	3	2	4	3	1	3	4	4	3	3	5	3	4	4	4	106	CC
1084	f	32	17	26	6	3	6	2	5	2	2	25	6	4	3	3	3	3	3	54	3	3	1	3	3	1	4	5	4	3	3	5	3	4	5	4	105	AC
1087	f	35	14	16	4	4	1	2	1	2	2	28	4	4	4	5	4	3	4	45	4	1	2	3	3	1	5	2	4	3	4	4	3	1	3	2	89	AA
1089	f	40	8	33	6	3	6	4	3	6	5	14	1	1	3	2	1	3	3	44	5	3	1	3	3	1	1	4	3	1	3	5	1	4	3	3	91	AC
1092	f	21	10	32	6	4	4	4	1	6	7	23	4	4	4	3	4	3	1	36	1	1	1	1	2	1	1	4	5	3	2	4	1	3	3	3	91	AA
1093	f	31	14	28	6	4	6	4	2	2	4	28	4	4	4	4	4	4	4	50	3	3	1	4	3	2	1	4	4	3	4	4	3	4	3	4	106	AA
1094	f	22	12	32	6	5	6	4	6	1	4	23	3	4	3	3	4	3	3	44	1	2	1	2	3	1	3	3	5	3	3	5	1	4	3	4	99	AC
1095	f	17	16	33	6	3	6	4	3	6	5	14	1	1	3	2	1	3	3	44	5	3	1	3	3	1	1	4	3	1	3	5	1	4	3	3	91	AA
1096	f	18	15	22	6	4	4	1	2	2	3	24	4	4	3	4	3	3	3	42	2	1	1	2	3	1	4	3	3	3	3	4	3	3	3	3	88	CC
1097	f	34	14	24	6	4	4	4	1	1	4	24	3	3	3	4	5	3	3	48	3	2	1	3	3	1	3	4	4	2	3	5	3	4	3	4	96	AC
1098	f	24	16	26	6	4	5	3	6	1	1	25	3	4	3	3	6	3	3	42	2	2	3	3	1	3	1	1	5	3	4	4	3	2	4	1	93	AC
1100	f	52	14	32	6	4	2	4	6	6	4	25	4	4	4	4	4	3	2	54	5	3	1	3	3	2	3	4	5	3	3	4	3	4	4	4	111	AC
1104	f	25	10	29	6	4	6	3	6	1	3	25	4	4	4	4	3	3	3	41	1	1	1	3	1	1	3	3	4	3	3	4	3	3	4	3	95	AA
1106	f	49	17	32	6	5	5	4	6	3	3	24	4	4	3	3	4	3	3	47	3	3	2	1	2	1	3	3	5	3	3	5	4	3	3	3	103	AC
1108	f	34	18																																			AA
1109	f	28	20																																			AC
1113	f	49	26																																			CC
1114	f	30	18																																			AC
1116	f	42	34																																			AA
1117	f	40	26																																			AC
1120	f	17	13	13	1	3	1	1	1	1	5	19	3	4	3	3	2	3	1	31	1	1	1	1	1	1	1	3	1	1	3	5	3	5	1	2	63	CC
1121	f	18	14	12	1	3	1	1	1	1	4	19	3	3	3	3	2	4	1	30	1	1	1	1	3	1	3	1	1	1	3	5	3	3	1	1	61	AC
1128	f	18	17	22	4	6	6	1	1	3	1	29	3	5	5	6	4	5	1	68	1	5	6	6	6	4	6	5	1	1	6	6	6	1	7	1	119	AC
1129	f	18	10	15	1	4	3	1	1	1	4	25	4	4	4	4	4	4	1	30	1	1	1	1	3	1	1	1	1	1	5	5	5	1	1	1	70	AC
1132	f	18	18	29	3	5	5	5	4	4	3	19	3	3	3	3	2	4	1	46	1	4	1	4	3	1	4	1	1	1	5	6	5	4	4	1	94	AA
1133	f	20	17	27	5	5	6	3	4	3	1	22	3	4	3	3	2	4	3	47	1	4	1	4	3	4	4	3	1	1	5	6	5	1	1	3	96	AA
1191	f	33	15																																			AA
1193	f	44	18																																			AC
1194	f	30	19																																			AA
1200	f	51	27																																			AA
1205	f	55	25																																			AC
1209	f	44	32																																			AC
1211	f	41	38																																			AA
1213	f	64	37																																			AA
1216	f	63	30																																			AC
1218	f	50	30																																			AA
1219	f	55	25																																			AA
1220	f	45	42																																			AC
1222	f	27	25																																			AC
1223	f	64	37																																			AC
1224	f	24	18																																			AA
1225	f	49	48																																			AA
1226	f	38	28																																			AC
1231	f	38	25																																			AC
1234	f	50	25																																			AC
1247	f	46	23																																			CC
1252	f	7	2																																			AA
1	m	27	17	23	5	4	1	4	1	4	4	20	3	3	3	2	3	3	3	52	4	3	5	3	2	4	3	2	3	4	4	4	3	1	4	3	95	AA
2	m	29	16	15	3	4	1	1	1	3	2	28	4	4	4	4	4	4	4	47	4	3	2	2	4	3	1	4	4	1	3	3	4	1	4	4	90	AA
3	m	55	21																																			AC
4	m	31	28	28	5	4	4	4	4	4	3	19	3	3	3	3	2	3	2	47	3	4	2	4	3	1	1	3	4	2	4	4	3	3	5	1	94	CC
5	m	42	17	20	4	6	2	2	1	3	2	43	7	7	6	6	6	5	6	50	3	3	1	2	5	4	6	1	3	1	2	2	6	1	4	6	107	AA
6	m	22	14																																			AA
13	m	47	17	17	4	4	1	1	1	4	2	23	4	4	3	2	2	4	4	47	2	2	1	4	4	1	2	2	4	1	5	5	4	2	4	4	87	AC
14	m	59	12	28	4	5	5	3	3	4	4	29	4	4	5	4	3	5	4	53	3	1	1	5	4	1	3	4	4	2	4	5	3	4	4	5	110	AC
15	m	46	21	32	5	5	5	5	2	5	5	35	5	5	5	5	5	5	5	63	1	1	1	5	1	1	5	6	5	3	5	6	5	6	6	6	130	AA
20	m	37	24	11	1	1	1	1	1	4	2	8	2	1	1	1	1	1	1	30	2	3	2	4	1	4	2	1	1	1	2	2	1	1	2	1	49	AC
21	m	22	20	17	4	2	4	1	1	3	2	26	5	4	4	4	3	4	2	32	2	2	1	1	3	3	2	3	2	1	1	4	1	1	3	2	75	AC
22	m	33	32	25	6	4	3	4	3	4	1	20	3	2	3	2	4	2	4	50	3	4	4	2	3	5	1	3	4	2	3	4	3	2	5	2	95	AA
23	m	21	20	23	5	3	4	2	3	4	2	17	3	2	2	3	3	2	2	38	2	1	1	2	3	1	1	2	5	1	3	4	3	2	4	3	78	AC
24	m	35	18	28	5	5	2	3	3	5	5	32	5	5	5	5	2	5	5	57	1	1	1	5	4	1	5	5	4	1	4	5	5	5	5	5	117	CC
25	m	33	24	32	5	5	4	4	4	5	5	32	5	5	5	4	4	4	5	62	2	2	2	5	4	4	4	4	5	2	4	5	5	4	5	5	126	AC
26	m	38	12	32	6	5	3	3	4	5	6	31	5	5	5	5	3	4	4	61	2	1	1	5	5	1	4	4	5	3	5	5	5	5	5	5	124	AC
30	m	24	19	23	5	5	4	2	2	2	3	33	4	5	6	5	3	5	5	62	4	7	6	3	3	6	4	2	4	1	2	3	5	3	5	4	118	AC
32	m	23	18	38	5	5	5	6	5	6	6	15	2	2	1	1	3	3	3	49	2	5	2	5	1	1	1	4	4	2	3	4	4	5	5	1	102	AA
35	m	59	35	27	5	5	2	3	2	5	5	33	5	5	5	5	3	5	5	66	3	3	4	5	3	5	5	4	5	3	5	5	4	4	5	3	126	AA
36	m	26	16	30	5	4	3	4	4	5	5	27	4	4	4	4	2	4	5	61	4	3	3	3	5	5	5	4	5	2	4	5	3	3	4	3	118	AC
42	m	44	20	29	5	5	3	5	4	5	2	30	5	5	5	3	2	5	5	57	2	2	1	5	5	1	1	4	6	2	5	6	4	2	5	6	116	AA
43	m	47	16	33	5	5	5	4	4	5	5	29	5	4	5	4	2	5	4	64	2	4	3	5	4	4	4	5	5	2	4	5	3	4	5	5	126	AA
44	m	41	14	39	6	6	5	4	6	6	6	38	6	6	6	6	3	6	5	60	1	1	1	6	4	1	2	6	5	2	4	6	3	6	6	6	137	AC
54	m	35	17	8	1	2	1	1	1	1	1	23	3	5	4	4	3	2	2	44	2	3	4	3	3	5	4	2	1	1	3	1	3	1	4	4	75	CC
55	m	19	14	16	4	4	1	1	1	2	3	34	5	5	6	5	4	6	3	35	1	1	1	1	4	1	1	4	3	1	3	6	4	2	1	1	85	AC
64	m	25	25	24	3	3	3	4	4	4	3	24	5	6	2	1	4	4	2	47	1	1	1	3	3	1	3	2	5	1	4	6	3	2	6	5	95	CC
65	m	44	32	17	4	4	1	1	1	4	2	30	4	5	4	5	3	5	4	56	3	4	4	4	1	3	4	3	5	3	4	4	3	1	5	5	103	AA
66	m	56	31	22	4	4	2	1	3	4	4	22	4	3	3	3	2	3	4	47	3	2	3	4	1	3	3	4	3	2	4	3	2	4	3	3	91	CC
67	m	29	27	21	4	4	1	1	2	5	4	24	4	4	4	2	2	4	4	46	1	1	1	5	2	3	2	3	5	2	3	5	3	2	5	3	91	AC
68	m	40	20	20	4	4	1	1	1	5	4	27	4	4	5	4	2	4	4	55	3	2	2	5	1	5	3	4	4	2	4	4	3	3	5	5	102	AA
69	m	27	25	21	3	4	1	3	2	4	4	21	4	4	2	4	1	3	3	45	3	1	1	4	3	1	1	1	4	2	4	4	4	3	5	4	87	CC
71	m	25	25	31	5	6	5	4	4	3	4	29	3	4	5	4	4	5	4	56	2	2	4	3	4	4	4	4	5	2	3	5	3	3	5	3	116	AA
73	m	23	21	17	4	2	4	1	4	1	1	9	1	1	1	1	2	2	1	26	1	1	1	2	1	1	1	3	3	1	2	5	1	1	1	1	52	AC
74	m	26	25	23	4	5	2	4	2	3	3	24	3	4	4	3	4	3	3	58	3	3	3	4	4	2	4	4	4	3	4	4	4	4	4	4	105	CC
75	m	29	27	19	3	5	2	1	1	4	3	16	3	3	3	1	2	2	2	56	3	4	3	4	3	5	5	4	3	1	3	4	4	2	4	4	91	AC
76	m	22	21	38	6	5	5	5	6	6	5	7	1	1	1	1	1	1	1	51	4	4	1	4	4	1	1	5	5	2	4	5	1	5	4	1	96	AA
77	m	23	19	27	4	5	4	3	2	5	4	26	4	4	4	4	4	3	3	61	2	4	2	5	3	4	4	5	3	3	3	4	4	5	5	5	114	AC
81	m	32	22	28	4	4	5	4	3	4	4	23	4	3	3	3	3	4	3	58	3	4	3	5	4	2	3	4	4	3	4	4	4	3	4	4	109	CC
82	m	28	28	27	5	4	3	5	3	4	3	22	4	3	3	3	3	3	3	57	3	4	4	4	3	4	3	4	4	4	4	4	3	2	4	3	106	AA
83	m	23	14	28	4	4	4	3	4	5	4	27	4	4	3	4	3	4	5	52	2	2	1	5	1	4	4	3	3	4	4	4	3	4	4	4	107	AA
84	m	34	16	26	4	4	3	4	3	4	4	27	4	4	3	4	4	4	4	51	1	1	1	4	3	4	2	4	4	2	4	4	4	4	5	4	104	AA
86	m	31	17	24	4	3	2	4	3	4	4	26	4	4	4	3	3	4	4	56	4	3	3	4	2	4	3	3	4	3	4	4	3	4	4	4	106	AA
87	m	37	4	26	4	3	3	4	4	4	4	26	4	4	3	4	3	4	4	59	3	3	3	5	4	3	4	4	4	3	4	4	3	4	4	4	111	AC
92	m	24	23	37	6	6	6	6	2	6	5	7	1	1	1	1	1	1	1	58	5	4	5	5	1	3	1	4	4	2	4	4	4	4	4	4	102	AA
93	m	32	31	28	5	4	5	3	4	4	3	18	3	3	1	2	3	3	3	48	3	4	2	3	3	3	2	3	4	2	3	5	3	2	3	3	94	AC
94	m	30	29	22	4	4	2	3	2	4	3	18	3	2	3	1	3	3	3	40	4	3	1	3	3	2	3	3	3	1	2	3	2	1	3	3	80	AC
103	m	39	20	33	7	6	5	4	4	4	3	30	5	4	4	4	3	5	5	59	3	3	3	3	4	1	3	3	5	3	4	6	5	3	6	4	122	AA
104	m	47	25	33	6	5	6	5	3	4	4	38	6	5	5	6	4	6	6	65	3	4	3	4	4	3	4	4	4	3	4	5	5	4	5	6	136	AA
105	m	21	17	22	4	4	5	1	2	4	2	25	4	3	3	3	4	4	4	45	2	2	3	3	3	3	3	3	3	2	3	3	4	2	3	3	92	AA
106	m	47	26	24	5	4	3	1	2	5	4	30	5	4	4	5	3	5	4	39	1	1	1	1	1	1	4	2	4	2	3	6	3	1	4	4	93	AC
128	m	24	20	10	2	3	1	1	1	1	1	15	3	2	2	2	3	1	2	25	3	1	1	1	1	1	2	1	1	1	2	2	2	1	2	3	50	AC
129	m	44	24	27	4	4	3	4	5	3	4	18	3	2	2	2	3	3	3	50	3	2	1	3	5	1	1	3	5	2	3	6	3	3	4	5	95	AC
142	m	27	27	15	3	4	1	1	1	1	4	19	4	5	2	2	4	1	1	39	1	1	2	4	1	1	4	2	5	1	3	6	5	1	1	1	73	AA
143	m	26	17	19	1	5	4	2	2	2	3	19	5	4	2	2	4	1	1	39	3	2	2	2	3	1	4	2	1	1	3	5	3	2	4	1	77	AA
144	m	24	20	31	3	5	4	5	4	5	5	34	4	5	6	6	5	4	4	51	2	1	1	4	4	1	4	5	3	1	4	5	4	5	3	4	116	AA
145	m	28	20	18	3	4	2	2	2	3	2	26	5	3	4	2	4	4	4	49	2	2	2	2	4	2	2	2	4	5	4	4	5	3	4	2	93	CC
146	m	51	47	22	4	4	2	2	4	4	2	26	5	4	2	2	4	4	5	46	4	3	2	2	2	2	2	2	5	2	5	4	5	2	2	2	94	AC
147	m	20	12	16	2	4	2	2	2	2	2	28	4	4	5	4	4	2	5	38	1	1	1	1	4	1	4	1	1	1	3	5	4	2	4	4	82	AC
148	m	32	15	20	4	4	2	2	2	4	2	32	5	4	5	5	4	4	5	50	2	1	1	3	2	3	5	3	3	3	5	4	4	3	4	4	102	AA
149	m	49	49	23	5	5	3	3	2	3	2	28	4	5	4	5	4	2	4	52	2	2	4	4	2	3	4	2	4	2	5	5	5	2	4	2	103	AA
150	m	26	25	14	3	4	2	2	1	1	1	29	4	5	4	5	5	2	4	36	2	1	1	2	1	1	4	1	1	1	4	4	4	1	4	4	79	AA
151	m	25	8	16	2	4	1	1	4	2	2	30	5	5	4	4	4	3	5	39	5	2	1	1	4	1	4	1	1	1	4	4	5	2	2	1	85	AC
157	m	20	16	16	3	3	1	3	3	1	2	16	2	1	1	3	3	3	3	42	3	2	1	2	4	1	1	3	3	1	3	6	3	2	3	4	74	AC
169	m	21	21	15	3	3	2	1	1	3	2	19	3	2	4	3	2	3	2	46	3	3	1	2	5	3	5	2	2	1	4	4	3	1	5	2	80	AC
182	m	21	19	18	1	4	1	1	3	4	4	25	4	4	4	4	4	1	4	55	4	2	1	4	4	3	4	4	4	1	5	5	5	1	4	4	98	AC
183	m	23	23	12	3	4	1	1	1	1	1	27	4	4	4	4	4	3	4	45	4	4	1	2	1	2	3	1	4	1	4	5	4	1	4	4	84	CC
184	m	32	10	18	1	4	1	3	1	4	4	22	4	4	4	4	4	1	1	34	1	3	1	4	1	1	4	1	1	1	4	4	4	2	1	1	74	AC
185	m	24	20	12	3	4	1	1	1	1	1	26	4	5	4	4	4	1	4	47	5	1	1	4	1	3	3	1	4	1	4	5	4	1	5	4	85	AA
186	m	43	16	16	3	3	1	3	1	1	4	24	4	4	4	4	4	1	3	37	1	1	3	5	1	1	1	1	1	4	4	4	4	2	2	2	77	AC
199	m	23	16	16	3	4	1	4	2	1	1	16	1	1	1	3	4	3	3	33	3	1	1	1	4	1	1	3	1	1	5	4	3	1	2	1	65	AC
224	m	23	17	17	1	4	1	5	4	1	1	13	1	1	1	1	4	1	4	36	1	3	4	1	1	1	1	1	4	1	4	4	3	1	3	3	66	AC
232	m	29	29	12	2	3	2	1	1	2	1	21	3	3	4	3	2	3	3	32	2	1	2	1	3	2	3	1	2	1	3	3	3	1	3	1	65	CC
233	m	21	21	16	3	4	2	1	2	2	2	25	4	4	4	3	4	3	3	38	2	2	1	2	4	2	3	2	2	1	4	3	4	1	3	2	79	AA
234	m	35	20	14	3	3	2	2	1	2	1	19	3	3	2	3	3	2	3	34	2	2	3	2	3	2	3	1	1	1	3	3	3	1	2	2	67	AC
235	m	22	21	14	3	3	2	1	2	2	1	20	3	2	3	3	3	3	3	34	2	2	1	1	3	2	3	2	3	1	3	3	3	1	3	1	68	CC
241	m	33	22	19	3	4	3	2	2	3	2	21	3	3	3	2	4	3	3	42	3	3	4	2	3	3	2	2	3	1	3	3	4	1	3	2	82	AA
242	m	27	27	20	4	3	4	3	1	3	2	30	4	4	3	5	5	4	5	54	1	2	1	3	4	3	3	4	6	2	4	6	4	2	5	4	104	AC
243	m	31	19	20	4	4	3	2	2	3	2	24	4	3	3	3	4	4	3	41	2	3	2	2	3	3	2	1	4	1	3	4	4	2	3	2	85	CC
244	m	33	33	27	6	6	3	2	5	3	2	27	4	5	3	4	4	3	4	42	2	2	2	3	2	3	2	2	4	1	2	6	2	1	4	4	96	AC
245	m	33	25	22	4	5	4	2	1	4	2	35	5	5	5	6	6	3	5	60	1	3	1	3	4	3	3	5	6	2	4	7	4	2	6	6	117	AC
246	m	19	19	18	4	5	1	1	1	4	2	35	5	5	6	5	6	4	4	54	1	3	3	4	1	2	5	2	6	1	6	3	5	1	6	5	107	CC
247	m	31	20	14	3	4	2	1	1	2	1	23	4	4	4	4	3	1	3	39	1	2	2	2	1	2	2	4	4	2	3	4	4	1	2	3	76	AC
249	m	29	14	14	3	2	1	1	1	3	3	23	1	4	3	4	4	3	4	30	1	2	1	1	3	1	1	2	2	1	3	3	3	1	1	4	67	AC
250	m	46	18	14	4	2	1	1	1	3	2	21	1	3	2	4	5	3	3	29	1	1	1	1	2	1	1	3	2	1	2	3	4	2	1	3	64	AC
251	m	44	20	11	3	2	1	1	1	2	1	23	1	3	4	5	4	3	3	33	1	1	1	1	3	1	1	3	3	1	3	4	4	1	1	4	67	CC
252	m	44	18	19	3	3	2	3	2	3	3	23	1	3	4	4	4	3	4	32	1	1	1	1	1	1	4	3	1	1	3	4	4	1	1	4	74	AC
253	m	55	21	17	3	3	2	2	2	3	2	25	1	4	4	4	4	4	4	38	1	1	1	1	3	1	3	2	3	3	4	4	4	1	2	4	80	AC
254	m	40	18	14	3	3	1	1	1	3	2	18	2	3	3	2	3	2	3	25	1	1	1	1	1	1	1	2	2	1	2	3	3	1	1	3	57	AC
255	m	22	22	12	3	2	2	1	1	2	1	18	2	2	3	2	3	3	3	33	2	2	2	1	2	2	2	1	3	2	3	3	3	1	2	2	63	CC
256	m	20	20	9	2	2	1	1	1	1	1	16	3	3	2	2	2	2	2	28	1	2	2	1	3	2	2	1	2	1	3	3	2	1	1	1	53	AA
257	m	22	22	10	2	2	1	1	2	1	1	13	2	2	2	1	2	2	2	25	1	1	2	1	2	1	2	1	1	1	3	3	2	1	2	1	48	CC
258	m	23	20	14	4	3	2	1	1	2	1	19	3	3	3	3	2	3	2	36	1	2	2	1	3	2	3	1	2	1	3	4	3	1	4	3	69	AC
271	m	24	24	12	3	3	2	1	1	1	1	25	4	3	3	4	4	4	3	31	2	1	1	2	3	1	3	1	1	1	3	4	2	1	3	2	68	AC
274	m	28	18	10	2	2	1	1	1	2	1	22	4	4	3	4	3	2	2	25	3	1	2	1	2	1	1	1	1	1	3	3	2	1	1	1	57	AA
300	m	28	20	17	4	4	1	3	2	2	1	20	3	2	3	4	2	3	3	45	4	3	1	2	3	1	1	4	3	2	4	5	4	3	3	2	82	AC
301	m	26	22	11	3	2	1	1	1	2	1	20	3	4	3	3	3	2	2	24	3	1	1	2	2	1	1	1	1	1	3	2	2	1	1	1	55	AC
318	m	21	21																																			AC
329	m	26	22	22	5	4	2	1	1	6	3	20	4	2	3	3	3	3	2	32	2	3	2	2	1	2	2	1	1	1	3	3	3	1	3	2	74	CC
336	m	30	22	20	4	4	1	2	1	5	3	20	4	3	3	3	2	2	3	28	3	2	1	1	1	2	1	1	2	1	3	2	2	2	2	2	68	AC
338	m	36	24	21	5	3	4	2	3	3	1	14	2	3	1	2	2	1	3	26	1	2	1	1	2	1	2	1	2	1	2	2	3	1	2	2	61	AC
357	m	23	19	16	3	2	3	3	1	3	1	13	2	2	2	1	2	2	2	23	2	2	1	2	1	2	1	1	2	1	2	1	1	1	2	1	52	AC
358	m	36	16	15	4	4	1	1	1	3	1	23	4	4	3	4	3	3	2	31	3	2	2	2	1	3	2	1	2	1	3	2	2	1	3	1	69	AC
359	m	26	26	25	4	3	5	4	5	2	2	17	3	2	2	1	3	3	3	28	1	1	1	2	3	1	1	1	3	1	2	1	4	1	3	2	70	AC
360	m	23	18	30	6	5	5	4	4	3	3	20	3	3	2	3	3	3	3	30	1	2	3	1	2	1	2	1	3	1	2	2	3	1	3	2	80	AA
367	m	21	24	20	4	4	4	1	3	3	1	13	3	2	2	1	1	2	2	20	1	1	1	1	1	2	2	1	1	1	2	1	2	1	1	1	53	CC
379	m	19	17	17	4	3	3	1	1	3	2	21	3	3	4	3	3	2	3	30	1	2	1	2	2	2	2	1	3	1	2	3	3	1	2	2	68	AC
380	m	22	20	19	3	4	1	3	3	3	2	16	3	2	2	2	2	2	3	28	2	2	1	2	3	1	1	1	3	1	3	1	2	1	2	2	63	AC
381	m	19	19	19	4	4	3	2	3	2	1	16	2	3	2	2	3	2	2	25	1	1	1	2	2	1	2	1	2	1	3	2	2	1	1	2	60	CC
388	m	26	21	17	3	4	4	1	1	2	2	26	4	5	4	3	3	3	4	29	1	2	1	2	2	1	3	1	2	1	3	3	3	1	1	2	72	AA
394	m	36	14	26	6	3	1	5	4	5	2	24	5	2	3	3	5	2	4	42	2	3	1	2	5	2	1	2	4	1	5	5	2	3	2	2	92	AA
395	m	20	18	16	2	4	5	1	1	2	1	26	3	4	5	4	3	4	3	29	1	2	1	2	2	1	2	1	2	1	3	3	3	1	2	2	71	AC
396	m	20	19	23	3	3	4	3	3	4	3	16	3	3	1	1	2	3	3	26	2	2	2	1	2	1	1	2	3	1	2	1	1	1	2	2	65	CC
404	m	21	19	24	4	3	2	4	3	4	4	16	3	3	2	2	3	1	2	31	1	2	2	3	3	1	1	2	2	1	3	2	2	2	2	2	71	AC
406	m	19	19	20	3	4	5	2	1	3	2	21	3	4	3	3	3	2	3	34	1	2	1	2	2	2	3	3	3	1	2	3	2	1	3	3	75	AA
412	m	20	20	26	5	4	5	2	4	4	2	16	2	2	2	2	3	3	2	32	3	2	1	2	3	2	1	1	1	1	3	4	2	1	3	2	74	CC
413	m	21	16	28	5	4	2	4	4	5	4	18	2	4	1	1	3	4	3	38	4	2	1	3	4	1	2	3	3	1	3	3	3	2	2	1	84	AC
416	m	25	18	22	4	4	3	3	1	4	3	20	4	3	2	2	3	3	3	33	3	2	1	2	2	1	1	1	3	1	3	4	3	1	3	2	75	AC
425	m	20	18	18	3	4	4	1	1	3	2	19	3	4	3	2	3	1	3	30	2	2	1	2	1	2	3	1	2	1	3	2	3	1	1	3	67	CC
427	m	16	15	19	3	4	3	2	1	4	2	25	4	4	4	3	3	3	4	26	1	2	1	3	1	2	2	ё	2	1	2	2	3	1	1	2	70	AC
448	m	26	17	22	5	3	5	1	5	2	1	25	5	4	3	4	3	3	3	34	2	1	1	1	3	2	3	1	3	1	3	4	4	1	3	1	81	AA
451	m	22	21	16	3	3	2	2	1	3	2	21	3	3	4	3	2	3	3	31	1	2	2	2	2	1	3	1	2	1	3	3	3	1	2	2	68	AA
458	m	21	19																																			AA
459	m	26	22	18	3	3	2	3	3	3	1	19	3	4	2	2	3	2	3	39	4	3	1	3	2	3	2	1	3	1	3	2	4	2	3	2	76	AC
465	m	19	19	23	5	5	4	2	2	3	2	22	4	4	4	2	3	2	3	31	1	2	1	2	3	2	2	2	3	1	2	3	2	1	2	2	76	AA
466	m	22	22	19	4	5	1	3	1	3	2	18	3	2	5	3	3	1	1	22	1	1	1	2	1	1	2	2	2	1	3	1	1	1	1	1	59	CC
467	m	20	17	20	7	3	1	1	2	3	3	21	4	3	3	2	3	3	3	59	6	6	1	5	4	4	2	5	4	1	2	7	2	3	3	4	100	AA
526	m	24	24																																			AA
528	m	23	22	28	5	5	5	3	3	4	3	23	3	3	3	3	4	4	3	48	2	3	3	3	4	2	3	3	3	2	4	4	3	3	4	2	99	AA
529	m	23	22	23	4	4	3	4	3	3	2	26	4	4	3	3	4	4	4	44	3	2	2	3	3	2	3	1	4	3	3	5	4	1	3	2	93	AA
537	m	21	19	11	2	3	1	1	1	2	1	22	3	4	3	3	3	3	3	44	4	4	3	3	4	4	3	2	1	1	3	3	3	1	3	2	77	AA
539	m	23	20	19	5	4	4	1	1	3	1	25	4	4	4	4	3	3	3	45	2	2	2	2	4	2	4	2	3	4	2	5	3	2	4	2	89	AC
540	m	28	21																																			CC
541	m	22	22	23	4	5	4	3	1	4	2	24	3	4	3	4	3	4	3	42	2	3	3	4	3	3	4	1	2	1	3	4	3	1	3	2	89	AA
542	m	19	19	16	3	4	4	1	1	2	1	30	5	5	4	4	4	4	4	42	2	2	3	2	4	3	4	2	1	1	2	6	4	1	3	2	88	AC
547	m	18	18	17	3	3	1	3	4	2	1	16	1	2	1	1	3	4	4	33	2	2	1	1	3	1	1	2	4	1	4	6	1	1	2	1	66	AA
558	m	30	28	22	4	3	2	4	4	2	3	12	1	1	1	2	2	2	3	40	1	2	2	2	2	2	1	3	4	1	4	5	3	3	3	2	74	CC
559	m	27	23	30	6	5	4	3	4	5	3	22	3	3	3	2	4	4	3	54	3	4	4	4	3	2	1	3	5	2	4	5	3	4	3	4	106	AA
560	m	22	21	20	4	3	3	2	2	4	2	24	3	4	4	3	4	3	3	53	3	4	3	4	4	4	4	4	3	2	3	3	4	2	3	3	97	AA
561	m	20	20	23	5	4	6	2	2	3	1	24	4	4	3	3	4	3	3	39	1	2	2	2	3	3	4	1	2	2	3	4	3	1	4	2	86	AA
562	m	25	21	24	5	4	4	4	2	3	2	19	3	3	3	2	3	3	2	31	2	2	1	2	3	1	3	1	2	1	2	3	3	1	2	2	74	AC
577	m	34	17	19	1	6	1	1	1	6	3	39	6	5	7	6	4	5	6	32	2	2	1	2	2	2	3	1	1	1	2	2	4	1	3	3	90	AA
589	m	30	20	19	4	3	5	2	1	3	1	24	4	4	5	5	4	1	1	31	3	2	1	2	2	2	2	1	2	1	3	2	3	1	1	3	74	AC
590	m	30	27	29	7	5	1	3	2	7	4	20	3	3	2	4	4	1	3	36	3	2	1	2	2	1	1	3	3	1	2	5	2	1	3	4	85	AC
609	m	22	20	32	5	5	5	6	4	2	5	20	2	3	3	4	3	2	3	23	1	1	1	2	1	1	2	1	1	1	2	3	3	1	1	1	75	AA
610	m	29	14	35	7	7	7	6	1	4	3	39	7	6	6	6	6	4	4	48	1	1	1	3	2	1	2	4	5	1	4	7	4	2	5	5	122	AA
611	m	47	27	27	5	6	1	7	5	2	1	27	5	5	5	4	3	2	3	31	1	1	1	1	3	1	1	2	4	1	3	5	3	1	1	2	85	AC
612	m	29	17	26	6	6	6	2	1	4	1	33	4	5	3	5	6	5	5	35	1	3	1	3	1	2	1	2	5	1	2	3	2	1	3	4	94	AA
613	m	46	43	12	2	4	1	2	1	1	1	26	4	3	6	5	3	3	2	26	3	2	1	1	2	2	2	1	2	1	2	1	2	1	1	2	64	AA
614	m	21	16	20	6	6	1	1	1	3	2	34	6	6	5	6	5	3	3	33	2	1	1	1	1	1	3	2	3	1	3	4	3	1	3	3	87	AA
622	m	31	20	33	7	7	7	3	6	1	2	35	6	5	6	5	6	3	4	33	1	1	1	1	2	1	1	2	5	1	3	5	2	1	3	3	101	AC
623	m	56	14	23	6	6	4	2	1	2	2	31	5	5	5	5	3	4	4	29	1	1	1	1	1	1	1	2	2	1	3	4	3	1	2	4	83	AC
627	m	22	21	19	4	4	3	2	1	3	2	22	3	3	3	3	4	3	3	42	2	3	3	3	2	3	3	2	2	1	4	3	3	2	3	3	83	AA
628	m	18	18	22	4	4	4	2	2	4	2	22	3	3	4	3	3	3	3	46	3	3	4	3	2	4	3	2	2	1	3	4	3	1	4	4	90	CC
629	m	22	22	24	4	5	4	3	2	4	2	26	3	4	4	3	4	4	4	52	2	3	2	3	5	3	4	3	4	3	4	4	4	2	3	3	102	AC
630	m	18	17	21	3	4	3	3	1	4	3	21	3	2	3	5	4	2	2	44	2	4	1	3	4	3	1	3	4	1	3	3	2	3	4	3	86	AA
631	m	27	26	21	4	4	4	3	1	3	2	22	3	3	3	4	3	3	3	44	3	3	4	3	3	4	3	1	2	1	3	3	3	1	4	3	87	CC
632	m	18	16	27	5	5	4	3	3	4	3	22	4	3	3	3	3	3	3	53	3	3	2	3	4	3	4	3	4	3	3	4	4	3	4	3	102	AC
639	m	50	15	36	6	6	7	4	2	5	6	30	5	5	5	5	4	3	3	29	1	1	1	2	1	1	2	2	1	1	3	4	4	1	1	3	95	AC
640	m	24	17	18	1	3	2	5	1	2	4	15	3	3	3	2	2	1	1	23	1	1	1	1	2	1	1	2	1	1	2	3	2	1	1	2	56	AC
642	m	23	16	35	6	7	2	5	7	5	3	24	4	4	5	3	4	2	2	27	1	1	1	1	2	2	2	1	2	1	3	3	3	1	1	2	86	AA
643	m	26	22	38	4	7	1	7	6	6	7	14	2	3	2	2	2	1	2	24	1	1	1	1	1	1	1	2	1	1	3	3	3	2	1	1	76	AC
646	m	18	16	18	4	4	3	2	1	2	2	28	5	5	5	4	4	3	2	59	2	3	5	4	3	5	5	2	4	2	5	3	4	2	5	5	105	AA
648	m	28	21																																			CC
650	m	22	20	22	4	3	3	3	4	3	2	11	1	1	1	1	3	2	2	34	1	2	1	2	3	1	1	2	3	1	4	5	3	2	2	1	67	AC
651	m	22	21	21	4	4	3	2	2	4	2	23	4	3	3	4	3	3	3	47	3	3	2	3	3	4	3	2	3	1	4	4	3	2	3	4	91	AC
652	m	23	21	22	4	4	3	3	3	3	2	19	3	3	3	3	2	3	2	45	3	3	2	3	3	3	3	2	3	1	4	4	3	2	3	3	86	AA
653	m	22	21	25	4	4	4	3	3	4	3	17	3	2	2	3	3	2	2	32	2	2	2	2	3	2	2	1	2	1	3	3	3	1	2	1	74	CC
657	m	28	24	33	7	5	7	5	1	4	4	40	6	7	5	5	7	6	4	44	2	3	3	2	1	3	3	3	3	1	3	4	5	1	4	3	117	AC
658	m	27	14	25	5	5	4	3	4	2	2	24	4	3	3	3	4	3	4	27	1	1	1	1	2	1	1	2	3	1	2	3	3	1	1	3	76	AA
659	m	50	15	31	4	5	7	5	1	5	4	23	4	3	2	3	4	4	3	32	1	2	1	2	1	2	2	1	3	1	2	3	4	1	2	4	86	AC
667	m	23	22	22	4	3	4	3	2	3	3	22	3	3	3	4	3	3	3	49	3	4	3	4	3	4	3	2	2	2	3	3	3	2	4	4	93	AC
686	m	35	6	21	4	5	1	5	1	3	2	20	3	4	4	2	4	1	2	38	4	2	1	1	5	1	1	3	3	1	2	4	4	2	2	2	79	AA
687	m	47	17	30	5	6	6	5	3	3	2	39	7	6	6	6	6	3	5	32	1	1	1	1	3	1	1	1	4	1	4	3	4	1	2	3	101	AA
688	m	59	17	28	6	5	2	4	1	6	4	37	5	5	6	7	5	3	6	46	1	2	1	2	2	1	2	4	4	1	4	6	5	1	4	6	111	AA
689	m	23	22	30	4	7	3	4	3	5	4	41	7	6	5	6	6	5	6	52	3	2	1	2	6	3	5	2	4	1	3	4	5	2	3	6	123	AC
690	m	32	16	36	7	7	4	5	4	5	4	21	3	3	2	1	4	4	4	44	1	3	1	2	4	1	1	2	4	1	4	5	4	1	5	5	101	AC
691	m	18	18	27	6	6	6	3	1	3	2	34	3	4	6	6	6	4	5	42	3	3	1	2	3	2	3	2	4	1	3	4	3	1	4	3	103	AC
693	m	22	6	33	5	7	7	6	1	4	3	37	6	6	6	6	5	4	4	49	1	1	1	2	1	1	3	3	5	2	4	7	6	1	5	6	119	AA
695	m	36	12	27	5	5	2	3	1	7	4	24	3	2	4	5	4	2	4	37	1	2	1	2	1	1	2	3	3	1	3	4	4	2	3	4	88	AC
700	m	29	14	26	5	4	2	3	1	7	4	23	3	3	2	4	4	4	3	42	4	3	1	2	2	1		4	5	2	3	4	4	1	3	3	91	AC
701	m	20	16	35	6	5	5	5	4	6	4	29	5	5	5	4	4	2	4	39	1	1	1	3	3	1	2	3	3	1	4	3	4	3	3	3	103	AA
710	m	39	34	34	5	6	4	5	4	5	5	17	3	2	2	2	3	2	3	33	3	3	2	2	2	1	1	2	3	1	2	3	3	1	2	2	84	CC
711	m	44	24	20	5	4	4	2	1	3	1	21	4	4	4	3	2	2	2	24	2	1	1	1	1	1	1	1	2	1	2	2	3	1	2	2	65	AA
712	m	52	41	26	7	6	2	2	1	5	3	21	5	4	4	3	3	1	1	23	1	1	1	2	1	1	1	2	2	1	2	3	2	1	1	1	70	AC
716	m	24	22	12	3	3	1	1	1	2	1	18	4	3	2	2	3	2	2	28	1	1	1	2	3	1	2	1	1	1	3	3	3	1	2	2	58	AC
717	m	16	14	11	2	3	1	1	1	2	1	31	4	5	5	5	4	4	4	34	1	1	1	3	2	2	3	2	2	1	4	4	3	1	2	2	76	AC
718	m	50	21																																			AA
719	m	32	19	32	3	5	6	6	1	6	5	41	6	6	5	6	6	6	6	19	1	1	1	1	1	1	1	1	1	1	1	2	2	1	1	2	67	AC
728	m	33	32																																			AC
744	m	23	17																																			AA
746	m	25	17																																			CC
747	m	21	17																																			AA
748	m	22	21																																			CC
749	m	17	15																																			AC
750	m	26	19																																			AA
751	m	30	24																																			AA
752	m	22	22																																			AC
753	m	25	21																																			AA
756	m	25	25																																			AC
757	m	38	21	21	4	4	2	2	5	3	1	31	5	5	4	5	5	4	3	23	1	1	1	1	1	1	1	1	2	1	2	3	2	1	2	2	75	AA
758	m	37	30																																			CC
759	m	34	26	22	4	4	4	2	1	4	3	24	4	4	5	3	4	2	2	42	2	3	3	3	2	3	3	2	2	1	4	3	3	2	3	3	86	AA
760	m	24	24																																			AC
761	m	24	14																																			AC
762	m	26	26																																			AC
764	m	17	17																																			AC
765	m	28	23																																			AC
766	m	18	17	19	4	4	3	2	1	3	2	21	3	3	3	3	3	3	3	22	2	1	1	1	1	2	1	1	2	1	2	2	1	1	2	1	62	AA
767	m	20	18																																			AA
768	m	29	29																																			AA
769	m	21	20																																			AC
770	m	25	19																																			CC
771	m	22	21																																			AA
772	m	21	19																																			AA
773	m	34	34																																			AA
775	m	29	25																																			AA
776	m	26	24																																			AC
778	m	39	17	26	5	4	2	4	4	4	3	11	1	1	2	1	2	2	2	36	1	1	1	3	2	1	1	3	4	1	4	4	3	3	3	1	73	CC
779	m	29	29																																			AC
783	m	17	14																																			AC
784	m	19	18																																			AA
785	m	21	20																																			CC
786	m	24	19																																			AC
787	m	32	20	34	6	6	3	5	2	6	6	30	5	5	4	4	5	3	4	27	2	1	1	1	5	1	1	2	2	1	1	2	3	1	1	2	91	AA
788	m	43	43	30	7	6	2	1	6	6	2	20	3	2	2	3	4	2	4	28	1	2	1	1	1	1	1	1	3	1	3	3	2	1	3	3	78	CC
789	m	29	26																																			AA
790	m	25	25																																			AA
791	m	24	20																																			AC
792	m	28	20																																			AC
793	m	20	20																																			AA
794	m	34	20																																			AA
795	m	30	19	30	7	4	4	3	4	5	3	30	6	5	3	4	3	4	5	44	2	3	2	3	3	3	2	2	5	2	2	4	3	2	3	3	104	AC
797	m	22	19	30	6	5	5	1	1	6	6	35	5	5	5	5	5	5	5	19	1	1	1	1	1	1	1	1	1	1	2	2	1	1	1	2	65	AC
799	m	19	19																																			AC
800	m	19	18																																			AC
801	m	28	28																																			AA
802	m	17	9																																			AA
803	m	26	24																																			AA
804	m	31	24																																			AC
805	m	34	30																																			AA
806	m	28	17																																			AC
807	m	30	23																																			AC
808	m	19	17																																			AC
809	m	30	23																																			AA
810	m	16	14																																			AA
811	m	26	26																																			AC
812	m	26	21																																			AA
813	m	23	16																																			AA
814	m	34	22																																			AC
815	m	20	15																																			AA
816	m	25	25																																			CC
817	m	23	18																																			AA
818	m	21	13																																			AA
819	m	22	20																																			CC
820	m	32	32																																			AC
821	m	30	26																																			AC
822	m	41	27																																			AC
823	m	23	14																																			CC
824	m	33	19																																			AA
825	m	27	23																																			AC
826	m	19	19																																			AC
828	m	25	20	37	6	7	7	6	1	5	5	23	4	3	3	3	3	4	3	39	2	3	2	2	2	2	2	3	4	1	3	2	3	2	2	4	77	AA
829	m	20	20																																			AA
830	m	25	20																																			AC
831	m	16	16																																			AC
832	m	19	17																																			AA
833	m	28	28																																			AC
835	m	39	20	9	1	3	1	1	1	1	1	26	5	3	3	3	4	4	4	43	2	3	2	2	1	3	3	2	2	1	4	3	4	3	4	4	78	AA
836	m	26	15	24	4	4	2	4	4	3	3	19	2	2	2	3	3	3	4	34	2	2	1	2	3	1	1	2	3	2	3	2	3	2	2	3	77	CC
837	m	26	15																																			AC
839	m	27	27	30	5	4	5	4	5	4	3	17	2	2	3	2	2	3	3	25	1	2	1	2	2	2	1	1	2	1	1	1	3	2	1	2	72	AC
840	m	44	21	23	2	4	2	4	3	4	4	11	2	1	2	1	2	1	2	24	2	1	1	2	2	1	1	1	1	1	1	2	2	2	2	2	47	AC
841	m	35	19	36	6	5	6	5	3	6	5	31	5	4	4	4	4	5	5	40	2	3	2	3	3	2	3	2	3	3	2	3	2	3	2	2	86	AA
842	m	24	24	30	6	5	5	4	1	5	4	19	3	2	3	2	3	3	3	34	1	2	1	2	2	2	2	3	3	1	3	2	3	2	2	3	66	AA
843	m	34	30	29	5	5	6	4	2	5	2	21	2	3	3	3	4	3	3	32	2	2	2	2	2	2	2	2	3	1	2	3	2	1	2	2	68	AA
844	m	59	25																																			AC
845	m	25	21																																			AC
846	m	25	25																																			AA
847	m	38	27																																			AA
851	m	30	17																																			AC
852	m	45	25																																			AC
853	m	43	20																																			AC
854	m	40	28																																			CC
855	m	39	38	19	4	4	2	1	1	6	1	29	5	4	4	5	4	4	3	22	1	1	1	1	1	1	1	1	1	1	1	3	2	1	2	3	63	AA
856	m	18	16	38	6	6	6	5	5	5	5	28	3	4	5	3	4	4	5	45	1	3	1	3	3	2	4	2	4	2	2	5	4	3	3	3	103	AC
857	m	25	22	26	2	5	2	4	4	5	4	27	4	4	4	4	4	3	4	35	1	3	2	3	2	2	2	2	3	2	2	2	2	2	2	3	74	AA
860	m	19	15																																			AA
861	m	30	25	21	4	4	3	2	2	4	2	23	3	4	3	3	4	2	4	39	1	1	1	3	3	5	3	3	1	1	3	4	3	1	3	3	83	AC
862	m	49	25																																			AA
863	m	29	18	28	6	5	4	4	3	3	3	32	5	5	5	4	5	4	4	45	2	3	3	3	3	3	3	2	3	2	3	4	4	2	3	2	93	AC
864	m	47	34	40	6	6	5	6	7	5	5	19	3	2	2	2	4	3	3	37	3	2	1	2	3	1	1	2	3	2	2	4	3	3	3	2	72	AC
865	m	55	55	24	3	3	2	6	5	2	3	11	2	2	1	2	2	1	1	31	3	2	2	2	2	2	2	2	2	1	2	2	2	1	2	2	51	AA
866	m	62	38	26	4	4	3	4	4	3	4	16	2	2	2	2	3	2	3	35	2	2	1	3	3	1	1	2	3	2	3	3	3	2	2	2	66	AA
867	m	40	17	19	4	3	3	1	4	3	1	17	3	3	3	1	3	1	3	25	1	2	1	2	1	1	1	1	1	1	3	3	3	1	2	1	61	AC
868	m	44	19	14	3	4	1	3	1	1	1	16	3	4	1	2	2	0	4	30	1	1	1	2	3	1	1	1	4	1	3	4	4	1	1	1	60	AC
870	m	43	20	16	3	5	1	2	1	3	1	39	7	6	6	5	5	6	4	35	1	3	3	2	1	3	4	1	1	1	1	4	5	1	2	2	90	AA
873	m	43	18	16	4	4	3	1	1	2	1	31	4	5	5	4	4	6	3	29	1	4	1	2	2	1	3	1	1	1	1	3	4	1	1	2	76	AA
874	m	48	21	8	1	2	1	1	1	1	1	21	3	4	3	3	2	3	3	27	1	2	1	3	2	3	1	1	1	1	3	1	4	1	1	1	56	AC
876	m	36	23	9	2	2	1	1	1	1	1	16	2	2	3	3	1	2	3	27	4	3	1	1	1	3	2	1	3	1	1	2	1	1	1	1	52	AA
878	m	44	19	11	1	3	1	2	1	2	1	23	4	3	3	4	3	3	3	34	1	1	1	2	1	3	3	1	2	1	4	3	4	2	3	2	68	CC
881	m	41	18	17	4	3	1	4	1	1	3	17	3	3	3	2	1	1	4	36	4	3	1	3	1	1	1	2	4	1	2	3	2	4	3	1	70	AC
882	m	30	21																																			AA
883	m	30	21																																			AA
884	m	30	19																																			AC
885	m	30	21																																			AA
886	m	30	21																																			AA
887	m	30	19																																			AC
888	m	30	19																																			AC
889	m	30	21																																			AA
890	m	53	25	22	4	4	4	1	1	4	4	23	4	4	3	2	4	2	4	24	1	1	1	4	1	1	1	1	1	1	2	2	2	1	2	2	54	AA
891	m	30	19																																			AC
892	m	52	34																																			AA
896	m	57	39																																			AA
897	m	42	34																																			CC
898	m	55	34																																			AA
899	m	49	30																																			AA
902	m	30	19																																			AC
905	m	56	32																																			AA
906	m	55	30																																			AC
908	m	44	26																																			AC
909	m	41	27																																			AA
910	m	30	21																																			AA
911	m	63	24																																			AA
912	m	38	28																																			AC
913	m	47	26																																			AC
914	m	54	33																																			AC
916	m	54	32																																			AC
918	m	39	21																																			AC
920	m	46	27																																			AA
921	m	46	26																																			AC
923	m	54	32																																			AC
924	m	52	29																																			AC
926	m	54	29																																			AC
929	m	67	45																																			AC
931	m	67	39																																			AC
932	m	54	34																																			AC
939	m	40	28																																			AC
944	m	30	19																																			AC
946	m	47	24																																			AC
947	m	39	26																																			AC
949	m	53	26																																			CC
950	m	30	19																																			AC
951	m	62	42																																			AA
952	m	54	35																																			AC
954	m	40	23																																			AC
955	m	59	38																																			AC
958	m	21	15	29	5	4	5	4	4	5	2	25	4	4	4	5	2	3	3	50	5	4	2	2	2	5	4	3	4	1	3	4	4	2	1	4	104	CC
959	m	36	27	28	4	5	4	4	1	6	4	22	4	3	5	3	3	1	3	37	1	3	1	1	1	3	1	3	3	1	4	5	2	2	3	3	87	AC
960	m	25	16	18	3	1	1	4	1	5	3	21	4	3	4	5	1	3	1	44	1	2	1	2	3	3	3	3	4	1	3	4	3	4	3	4	83	AC
963	m	22	19																																			AC
965	m	39	12																																			AC
966	m	29	15	28	4	4	5	3	4	4	4	26	4	4	4	4	2	4	4	57	3	3	3	4	5	3	4	3	3	2	4	4	3	3	5	5	111	CC
967	m	22	21	19	3	3	1	3	2	4	3	22	4	4	4	3	1	3	3	50	1	3	1	3	4	1	4	3	5	3	4	4	3	2	5	4	91	AC
968	m	12	3	7	1	1	1	1	1	1	1	35	6	4	5	6	4	5	5	38	1	1	1	1	4	1	1	3	1	3	5	6	4	1	1	4	80	AA
970	m	25	15	7	1	1	1	1	1	1	1	21	4	3	4	4	1	2	3	35	1	3	1	3	3	3	1	1	3	1	3	3	3	1	1	4	63	AA
971	m	15	4																																			CC
973	m	25	25	9	1	3	1	1	1	1	1	22	5	4	4	4	1	3	1	31	1	1	1	1	3	1	4	3	1	1	2	3	3	2	1	3	62	AC
974	m	43	5	16	1	4	1	4	1	1	4	19	1	4	3	4	2	1	4	43	1	1	1	1	6	1	1	4	4	1	3	6	5	4	1	3	78	AA
975	m	26	24	13	1	3	3	1	1	3	1	25	5	4	4	5	1	3	3	47	3	3	1	1	3	5	6	1	4	1	3	3	4	1	4	4	85	AC
977	m	30	14	22	6	4	2	1	1	4	4	26	4	5	5	4	2	1	5	53	4	3	1	3	1	3	4	3	5	1	3	7	4	3	5	3	101	AA
978	m	54	53	37	6	6	6	6	7	5	1	25	4	4	4	4	4	3	2	51	1	1	1	1	3	1	1	1	7	6	6	7	6	1	7	1	113	AA
989	m	34	25	28	6	6	5	1	1	5	4	32	5	5	5	6	3	4	4	48	1	1	1	4	4	1	1	4	6	1	4	6	3	1	5	5	108	AA
1002	m	60	55	26	5	5	1	4	1	6	4	17	3	3	3	3	1	1	3	51	1	1	1	5	2	1	1	5	6	1	5	6	4	4	5	3	94	AA
1028	m	19	19	21	4	5	1	5	1	3	2	19	4	4	5	3	1	1	1	45	3	3	2	3	3	3	3	2	3	1	4	4	3	2	3	3	85	AA
1030	m	20	18	19	3	4	2	2	2	4	2	31	5	4	4	4	4	5	5	48	3	1	1	2	3	2	6	4	6	1	3	5	3	2	5	1	98	AA
1031	m	31	21																																			AA
1032	m	59	55	23	5	4	6	2	2	3	1	26	4	4	3	3	4	4	4	57	3	3	3	4	4	3	4	4	4	3	4	4	4	4	4	4	106	AA
1033	m	32	24	34	7	7	1	6	1	6	6	17	3	2	3	2	3	2	2	62	3	1	1	3	1	1	4	7	7	1	4	7	7	1	7	7	113	AC
1034	m	19	19	18	1	4	1	3	1	4	4	20	3	4	3	2	3	2	3	48	2	3	3	3	4	3	4	3	5	1	3	4	4	1	4	1	86	AA
1035	m	22	20	33	7	6	5	4	4	4	3	18	3	3	2	2	3	2	3	63	3	2	1	3	1	1	4	7	7	1	4	7	7	1	7	7	114	AC
1036	m	28	21	16	2	4	5	1	1	2	1	17	3	3	3	3	2	1	2	39	2	2	2	2	4	2	3	2	2	1	4	3	4	1	3	2	72	AA
1037	m	21	18	20	3	3	5	1	4	3	1	23	4	4	3	3	3	3	3	42	1	3	1	3	4	1	3	1	1	1	4	6	4	1	4	4	85	CC
1038	m	20	20	24	5	5	1	1	4	4	4	21	3	3	3	3	3	3	3	52	3	2	2	3	3	1	1	4	4	5	5	5	4	3	5	2	97	AA
1039	m	18	18	22	4	4	5	3	1	3	2	23	3	3	4	2	3	4	4	53	3	4	5	5	1	6	4	1	6	1	2	4	3	1	5	2	98	CC
1040	m	25	24	18	3	4	3	1	1	1	5	25	4	4	4	4	3	3	3	38	3	3	1	3	2	3	2	1	3	1	3	2	4	2	3	2	81	AC
1041	m	27	24	19	3	4	3	2	2	3	2	18	3	3	3	2	3	1	3	38	2	1	1	3	3	5	3	3	1	1	3	4	3	1	3	3	75	AC
1042	m	27	26	26	4	3	3	4	4	4	4	29	4	5	4	4	4	4	4	52	4	3	1	3	3	1	3	4	4	1	4	6	4	3	4	4	107	AA
1043	m	23	15	7	1	1	1	1	1	1	1	19	1	1	3	1	4	5	4	52	2	1	1	2	3	3	4	3	6	2	3	6	3	2	5	5	78	AA
1044	m	19	18	26	6	3	1	5	4	5	2	23	3	1	4	4	3	4	4	55	2	3	3	3	3	3	3	4	5	3	3	6	4	3	4	3	104	AC
1045	m	24	15	15	2	3	2	3	1	3	1	22	3	3	3	3	3	3	4	31	1	2	2	2	2	1	3	1	2	1	3	3	3	1	2	2	68	AC
1046	m	22	20	25	5	4	5	3	1	4	3	30	5	4	4	4	4	4	5	50	5	3	1	4	4	1	1	3	1	1	3	7	3	3	5	5	105	CC
1047	m	20	18	26	5	4	5	2	4	4	2	33	4	5	3	5	6	5	5	66	2	3	1	5	4	2	5	6	6	4	4	5	5	3	6	5	125	AC
1048	m	28	28	28	5	4	5	3	3	5	3	22	3	3	3	2	4	4	3	45	3	4	3	4	2	1	3	3	3	1	3	3	3	2	5	2	95	AA
1049	m	27	26	30	5	4	5	4	5	4	3	21	4	2	1	2	4	4	4	45	2	1	1	2	3	1	3	3	5	3	3	6	1	3	5	3	96	AA
1050	m	24	24	29	5	5	5	2	3	5	4	17	2	2	2	2	3	3	3	53	2	5	3	4	3	3	5	2	3	2	4	4	4	2	3	4	99	AC
1051	m	21	21	23	5	4	4	1	1	5	3	23	4	3	3	4	3	3	3	46	1	5	2	3	4	3	3	2	3	1	4	4	3	1	4	3	92	AA
1052	m	24	20	24	4	4	5	2	2	3	4	31	4	5	6	5	3	4	4	66	2	3	1	5	4	2	5	6	6	4	4	5	5	3	6	5	121	AC
1053	m	24	23	9	1	2	1	1	1	1	2	21	3	3	3	3	3	3	3	40	3	2	3	2	2	3	3	3	2	1	3	3	3	1	3	3	70	CC
1054	m	32	23	15	2	3	2	2	3	2	1	23	3	4	3	3	4	2	4	40	3	2	3	3	3	3	3	1	3	1	2	3	3	1	3	3	78	AA
1055	m	36	21	23	6	4	4	1	1	4	3	23	3	3	4	2	3	4	4	54	3	5	5	5	1	6	4	1	6	1	2	4	3	1	5	2	100	AA
1056	m	22	22	15	5	2	3	1	1	2	1	24	6	4	6	5	1	1	1	41	1	1	1	4	1	2	5	1	1	1	3	4	4	1	6	5	80	AA
1057	m	18	18	21	3	4	1	4	4	3	2	21	3	2	3	3	4	3	3	30	1	1	1	2	3	1	1	4	2	1	2	4	1	2	3	1	72	AA
1058	m	19	19	24	4	6	1	3	4	3	3	21	3	3	3	3	3	3	3	50	3	1	1	3	3	1	1	4	4	5	5	5	4	3	5	2	95	AC
1059	m	26	21	25	5	5	5	3	2	4	1	26	3	3	4	4	4	4	4	53	4	4	3	4	3	4	3	2	4	2	4	4	3	1	4	4	104	AA
1060	m	27	26	18	4	3	3	2	3	2	1	26	4	4	3	4	4	4	3	48	2	3	3	3	4	3	4	3	5	1	3	4	4	1	4	1	92	AA
1061	m	54	16	8	1	2	1	1	1	1	1	8	1	1	1	1	2	1	1	26	1	3	3	3	2	3	1	1	1	1	2	1	1	1	1	1	42	CC
1062	m	17	17	14	3	4	2	1	1	2	1	24	4	3	4	4	3	3	3	34	1	2	1	2	1	3	4	1	1	1	4	4	3	1	2	3	72	CC
1063	m	29	15	11	2	3	1	1	1	2	1	19	2	3	3	3	3	3	2	34	2	4	2	3	1	4	1	1	2	1	1	3	1	1	4	3	64	AA
1065	m	21	21	25	5	4	5	3	1	4	3	27	4	3	3	4	5	4	4	44	2	3	1	2	3	2	2	3	5	1	4	5	3	1	5	2	96	AA
1066	m	20	20	17	3	4	2	2	1	3	2	20	3	3	2	3	3	3	3	34	3	2	2	2	3	2	3	2	2	1	3	2	3	1	2	1	71	AA
1068	m	53	19																																			AC
1070	m	24	23	14	2	4	1	2	2	2	1	18	3	2	3	3	2	2	3	29	2	2	1	1	3	1	2	2	2	1	3	2	3	1	2	1	61	CC
1071	m	18	18	19	3	3	2	3	1	4	3	23	3	4	4	3	2	4	3	41	2	3	2	4	3	2	3	2	2	1	3	3	3	1	3	4	83	AC
1072	m	20	20	15	3	3	2	1	1	3	2	21	3	4	3	3	2	3	3	34	2	2	1	2	3	2	3	1	2	1	3	4	3	1	2	2	70	AA
1073	m	20	19																																			AC
1074	m	20	20	13	3	3	1	1	1	3	1	20	3	3	3	2	3	3	3	30	2	2	1	1	3	1	3	1	2	1	3	3	3	1	2	1	63	AC
1075	m	19	19																																			AC
1076	m	24	24	10	1	2	1	1	2	2	1	21	4	3	3	4	3	2	2	25	3	1	1	1	2	1	2	1	1	1	3	3	2	1	1	1	56	AC
1077	m	22	22	20	5	4	2	3	1	3	2	23	5	3	3	4	3	2	3	47	6	4	2	3	3	4	2	3	1	1	3	4	2	1	5	3	90	AA
1078	m	19	19	12	2	4	1	1	1	2	1	20	3	3	5	2	2	2	3	33	3	2	1	1	3	2	3	2	1	1	3	2	3	1	3	2	65	AC
1079	m	30	21																																			AA
1080	m	20	20	9	2	2	1	1	1	1	1	17	3	2	2	2	3	3	2	23	2	1	1	1	1	1	2	1	1	1	3	2	2	1	2	1	49	CC
1081	m	21	20	30	6	4	1	4	5	5	5	17	2	2	1	2	3	3	4	47	1	3	1	3	2	3	2	2	2	4	4	3	4	5	6	2	94	AC
1082	m	18	18	23	4	6	2	1	5	3	2	15	2	1	2	2	3	4	1	40	1	3	1	3	2	2	1	4	4	1	3	6	1	1	4	3	78	AA
1085	m	22	13	27	6	3	6	3	5	1	3	28	4	4	3	6	5	3	3	50	2	1	1	3	3	2	3	3	6	4	4	4	3	3	5	3	105	AA
1086	m	21	17	30	6	5	6	3	5	2	3	24	4	4	3	4	4	3	2	44	1	1	1	2	3	1	3	3	5	3	3	6	1	3	5	3	98	AC
1088	m	27	27	18	6	5	1	2	1	2	1	34	7	5	5	5	5	4	3	50	6	1	1	2	2	2	3	3	4	4	4	5	4	2	5	2	102	AC
1090	m	22	17	26	7	4	6	3	1	2	3	24	4	4	3	3	4	3	3	55	2	3	3	3	3	3	3	4	5	3	3	6	4	3	4	3	105	AC
1091	m	53	17	27	6	3	4	3	1	6	4	19	3	2	2	3	3	3	3	47	2	3	3	3	1	3	3	4	3	2	3	4	3	3	3	4	93	AA
1099	m	19	16	28	7	5	2	4	2	2	6	23	3	3	3	2	5	4	3	50	2	3	1	3	3	2	3	3	5	3	3	6	3	3	4	3	101	AC
1101	m	33	16	33	7	4	2	4	3	6	7	25	5	4	3	3	4	3	3	49	1	3	1	3	3	3	3	4	3	3	3	6	2	4	3	4	107	AC
1102	m	21	16	31	6	4	6	4	1	6	4	23	4	4	3	3	3	3	3	51	1	3	3	3	3	2	3	4	3	3	3	6	3	4	3	4	105	AA
1103	m	27	17	26	7	3	1	4	1	6	4	26	4	4	3	5	4	3	3	42	1	2	1	3	3	1	3	3	3	3	3	4	3	3	3	3	94	AC
1105	m	23	20	31	7	4	6	4	1	6	3	24	4	4	4	4	4	2	2	50	3	3	3	3	3	4	3	3	2	3	3	4	2	3	4	4	105	AA
1107	m	28	17	23	5	4	2	3	1	5	3	23	4	4	3	4	4	3	1	39	2	1	1	2	2	1	3	2	3	3	3	4	3	3	2	4	85	AC
1110	m	34	18																																			AC
1111	m	30	19																																			AC
1112	m	30	19																																			AC
1115	m	18	16																																			AA
1118	m	19	16	18	4	4	4	1	1	3	1	20	3	3	4	3	3	3	1	42	4	3	1	3	1	4	4	1	1	1	4	5	4	1	4	1	80	AA
1119	m	19	16	9	1	3	1	1	1	1	1	23	4	5	4	5	1	3	1	43	4	3	1	1	1	1	5	5	1	1	4	5	5	1	4	1	75	AA
1122	m	19	14	25	4	6	6	1	1	4	3	20	4	3	3	3	3	3	1	49	1	5	1	5	3	1	1	1	1	1	5	6	5	3	5	5	94	AA
1123	m	18	14	9	1	3	1	1	1	1	1	20	3	3	3	4	3	3	1	37	3	4	1	4	1	3	3	1	1	1	4	4	4	1	1	1	66	AC
1124	m	17	12	17	4	4	1	1	1	3	3	32	4	5	5	5	4	5	4	47	1	3	1	3	3	1	4	4	1	1	4	6	4	3	4	4	96	AA
1125	m	17	14	12	1	3	1	1	1	1	4	26	3	4	5	4	4	5	1	32	1	1	1	1	1	1	3	3	1	1	4	5	4	3	1	1	70	AC
1126	m	17	7	14	1	6	1	1	1	1	3	31	5	5	5	5	5	5	1	48	1	1	1	1	5	1	1	1	5	1	1	7	6	6	5	5	93	AC
1127	m	19	17	28	5	4	4	1	5	5	4	22	3	4	3	3	2	4	3	53	1	4	1	4	4	3	4	4	4	1	4	4	6	3	5	1	103	AC
1130	m	18	15	10	1	4	1	1	1	1	1	27	4	4	4	4	3	4	4	47	4	5	1	5	1	4	3	3	1	1	4	5	4	1	4	1	84	AA
1131	m	17	16	24	5	5	1	1	4	4	4	20	3	3	3	4	3	3	1	48	1	5	1	5	3	1	1	3	1	1	5	6	5	1	5	4	92	AA
1134	m	16	15	18	3	4	3	1	1	1	5	16	3	2	3	3	3	1	1	40	3	4	4	4	5	1	1	1	1	1	4	4	4	1	1	1	74	AA
1135	m	16	16	17	4	5	4	1	1	1	1	25	4	4	4	4	4	4	1	62	3	5	5	4	3	5	4	1	1	1	6	6	6	6	5	1	104	AA
1136	m	40	23	19	4	4	3	3	2	1	2	31	4	4	5	5	4	4	5	43	4	3	1	3	3	1	1	4	4	1	1	5	3	1	4	4	93	AC
1137	m	38	26	15	3	3	3	1	1	3	1	16	3	2	3	3	3	1	1	32	1	3	3	3	1	3	1	1	3	1	1	3	1	1	3	3	63	AC
1138	m	29	23	9	3	1	1	1	1	1	1	17	3	1	3	2	3	2	3	27	1	1	2	1	1	3	2	3	1	1	1	3	2	1	1	3	53	CC
1139	m	27	24																																			AA
1140	m	33	21	8	1	2	1	1	1	1	1	9	1	1	1	1	3	1	1	26	3	3	3	3	1	3	1	1	1	1	1	1	1	1	1	1	43	AA
1141	m	25	21	15	2	3	2	3	1	3	1	20	1	1	3	3	4	4	4	38	1	4	3	4	1	3	3	1	3	1	1	1	3	3	3	3	73	CC
1142	m	24	21	12	2	3	1	1	1	3	1	12	2	1	1	3	3	1	1	26	3	3	3	3	1	3	1	1	1	1	1	1	1	1	1	1	50	AA
1143	m	30	15	11	1	3	3	1	1	1	1	26	3	3	3	4	5	4	4	33	1	2	1	1	1	1	4	3	1	1	3	3	4	2	3	2	70	AA
1144	m	28	21	13	2	3	1	4	1	1	1	20	1	1	3	3	4	4	4	37	1	4	4	4	1	3	1	1	3	1	1	3	1	3	3	3	70	AC
1145	m	34	28	21	3	2	2	4	3	3	4	17	2	1	3	1	4	3	3	38	3	3	3	3	1	1	1	3	3	1	1	4	2	3	3	3	76	AC
1146	m	44	14	11	3	1	2	2	1	1	1	14	2	2	1	2	3	1	3	38	4	4	1	3	3	3	1	1	1	1	3	4	4	1	2	2	63	AC
1147	m	38	31	8	2	1	1	1	1	1	1	19	3	3	2	2	3	3	3	23	1	1	1	1	1	2	1	1	1	1	1	3	3	1	2	2	50	AA
1148	m	34	20																																			AA
1149	m	29	22	15	3	3	3	1	1	3	1	11	1	1	1	3	3	1	1	34	2	3	4	3	1	3	1	1	3	2	1	3	2	1	3	1	60	AA
1150	m	49	38	25	6	4	2	1	4	5	3	34	5	5	4	6	5	4	5	48	2	3	1	1	3	3	5	2	5	3	5	5	3	1	5	1	107	AA
1151	m	22	21	8	1	2	1	1	1	1	1	21	3	3	2	4	3	3	3	27	1	1	1	1	3	1	3	1	1	1	3	3	3	1	1	2	56	CC
1152	m	27	19	18	3	3	3	2	2	3	2	21	3	3	3	3	3	3	3	35	3	3	2	3	1	3	3	2	3	1	1	3	2	1	3	1	74	AA
1153	m	46	39	17	3	2	4	1	1	3	3	22	3	4	3	4	3	2	3	41	1	3	4	4	1	4	2	1	3	1	2	3	3	3	3	3	80	AA
1154	m	33	17	12	1	2	3	1	1	3	1	26	4	4	4	4	4	3	3	30	1	3	1	1	1	1	1	1	1	2	3	4	3	3	3	1	68	AC
1155	m	35	22	12	3	2	3	1	1	1	1	21	3	3	2	4	4	2	3	28	1	1	1	1	2	1	1	1	3	1	2	4	3	1	2	3	61	AC
1156	m	53	50																																			AA
1157	m	30	19																																			AC
1158	m	28	21																																			CC
1159	m	37	21																																			AC
1160	m	48	12																																			AC
1161	m	30	20																																			AC
1162	m	34	19																																			AA
1163	m	22	19																																			AC
1164	m	55	41																																			AA
1165	m	42	17																																			AC
1166	m	32	19																																			AC
1167	m	49	22																																			AC
1168	m	23	12																																			CC
1169	m	50	15																																			CC
1170	m	51	33																																			AC
1171	m	27	25																																			AA
1172	m	56	37																																			AA
1173	m	35	29																																			AA
1174	m	35	25																																			CC
1175	m	51	25																																			AA
1176	m	19	16																																			AA
1177	m	22	18																																			AA
1178	m	45	27																																			AC
1179	m	35	27																																			AC
1180	m	54	19																																			AA
1181	m	23	14																																			AC
1182	m	54	39																																			AA
1183	m	41	19																																			AC
1184	m	25	16																																			AC
1185	m	46	15																																			AA
1186	m	28	10																																			AA
1187	m	47	15																																			AC
1188	m	41	37																																			AA
1189	m	35	22																																			AC
1190	m	56	19																																			AC
1192	m	33	19																																			AC
1195	m	22	19																																			AC
1196	m	52	24																																			AC
1197	m	33	25																																			AC
1198	m	36	19																																			AA
1199	m	33	21																																			AC
1201	m	37	26																																			AA
1202	m	36	19																																			AA
1203	m	41	19																																			AC
1204	m	57	21																																			AC
1206	m	34	24																																			AC
1207	m	33	28																																			CC
1208	m	33	15																																			AC
1210	m	34	19																																			AA
1212	m	34	21																																			CC
1214	m	30	22																																			AA
1215	m	56	21																																			AC
1217	m	22	18																																			AC
1221	m	42	19																																			AC
1227	m	20	8																																			AA
1228	m	18	18																																			AC
1229	m	36	21																																			AA
1230	m	23	19																																			CC
1232	m	46	36																																			AC
1233	m	35	27																																			AA
1235	m	30	24																																			AA
1236	m	33	12																																			AC
1237	m	41	15																																			AA
1238	m	30	29																																			AC
1239	m	22	21																																			AA
1240	m	31	22																																			AC
1241	m	57	19																																			AA
1242	m	27	19																																			AA
1243	m	45	21																																			AA
1244	m	45	19																																			AC
1245	m	31	19																																			AC
1246	m	47	15																																			CC
1248	m	30	19																																			AC
1249	m	64	19																																			AA
1250	m	27	35																																			CC
1251	m	9	6																																			AC
1253	m	11	12																																			AA
1254	m	16	7																																			AC
1255	m	10	15																																			AA
1256	m	11	5																																			AC
1257	m	9	4																																			AC
1258	m	8	2																																			AC
1259	m	14	9																																			AC
1260	m	15	4																																			AA
1261	m	13	7																																			AA
1262	m	25	15																																			CC
1263	m	14	3																																			AA
1264	m	13	13																																			AA
1265	m	16	4																																			AC

## Sheet: controls
ID	sex (f,m)	age (y.o.)	ZNF804Ars1344706
2	f	18	AC
25	f	23	AA
26	f	19	CC
31	f	27	AC
43	f	17	CC
48	f	17	CC
49	f	20	AA
52	f	19	AC
59	f	23	AC
61	f	18	AC
62	f	22	AC
64	f	23	AA
65	f	18	AA
69	f	18	AC
70	f	19	AC
73	f	21	AC
76	f	19	AA
77	f	19	AA
78	f	17	AA
79	f	21	CC
81	f	18	CC
85	f	16	CC
86	f	43	CC
95	f	22	AC
206	f	23	AC
207	f	25	AA
208	f	24	CC
209	f	29	AC
210	f	22	AC
211	f	21	AA
212	f	35	CC
213	f	24	AC
217	f	34	CC
221	f	39	AC
222	f	30	AA
223	f	50	AA
224	f	23	AC
225	f	18	CC
226	f	19	AC
227	f	19	AA
228	f	49	AA
229	f	69	AA
230	f	22	AC
233	f	22	AA
235	f	28	AA
236	f	58	CC
237	f	59	AA
238	f	60	AA
239	f	73	CC
243	f	32	AC
244	f	19	AC
245	f	45	AC
246	f	23	AC
247	f	24	AA
248	f	25	AC
249	f	22	AA
250	f	28	AC
251	f	23	AC
252	f	58	AC
253	f	30	AC
254	f	37	AC
260	f	43	CC
261	f	60	AA
263	f	82	CC
264	f	88	CC
267	f	59	AA
268	f	67	CC
269	f	20	AC
270	f	20	AA
271	f	20	AC
272	f	21	CC
273	f	25	AA
275	f	44	CC
276	f	65	CC
277	f	55	AC
278	f	34	AC
279	f	63	AA
280	f	23	AC
281	f	19	AA
282	f	62	AA
284	f	42	CC
285	f	40	AC
286	f	54	AA
288	f	42	CC
289	f	37	AA
290	f	39	AA
291	f	32	AA
292	f	30	AC
299	f	25	AA
300	f	46	AC
301	f	70	AC
304	f	46	AC
308	f	40	AA
311	f	34	AA
315	f	23	AC
317	f	40	AA
318	f	32	AC
320	f	23	AA
321	f	40	AC
323	f	23	AA
326	f	39	AA
327	f	59	AA
328	f	21	AC
330	f	33	AA
338	f	25	AC
339	f	30	AA
341	f	22	AC
342	f	32	AC
343	f	25	AA
344	f	38	AA
346	f	40	AA
347	f	24	AA
353	f	24	AC
357	f	25	AA
358	f	24	AA
359	f	27	AC
364	f	44	AC
367	f	19	AC
369	f	36	AC
370	f	25	AA
372	f	23	AC
373	f	23	CC
374	f	23	AA
375	f	24	AA
376	f	33	AC
377	f	41	AC
378	f	61	AC
379	f	26	AA
381	f	23	AC
383	f	52	AC
384	f	49	AC
385	f	24	AC
386	f	32	AC
388	f	55	AA
396	f	22	AA
397	f	48	AC
401	f	22	AA
402	f	39	AA
403	f	31	AC
404	f	47	CC
405	f	27	AA
407	f	28	AC
408	f	43	CC
410	f	17	CC
411	f	29	AC
412	f	29	AC
413	f	34	AC
414	f	28	AC
416	f	18	AA
422	f	21	AA
423	f	24	AC
424	f	23	AC
425	f	39	AC
426	f	24	AC
427	f	20	AA
428	f	20	AA
429	f	20	AC
431	f	24	AA
433	f	48	CC
434	f	26	AA
436	f	30	AA
437	f	31	AA
439	f	27	AA
440	f	67	AC
444	f	20	AC
445	f	42	AA
446	f	32	AC
448	f	40	CC
449	f	31	AC
450	f	24	AA
451	f	33	CC
452	f	38	AA
453	f	51	AA
454	f	22	AA
455	f	24	AA
457	f	38	CC
458	f	38	CC
460	f	24	AA
462	f	29	CC
464	f	28	AC
465	f	47	AC
466	f	44	AC
468	f	40	AC
469	f	32	AA
470	f	41	AC
471	f	22	AC
472	f	23	AA
473	f	33	AC
474	f	28	AC
475	f	36	AA
478	f	40	AA
480	f	32	AA
481	f	45	CC
482	f	24	AC
486	f	28	AC
487	f	28	AC
488	f	51	AC
489	f	44	CC
490	f	45	CC
491	f	26	AA
492	f	42	AC
493	f	18	AC
494	f	41	AC
495	f	19	AC
496	f	23	AA
497	f	38	AC
498	f	54	CC
499	f	22	AA
501	f	18	AA
502	f	18	AA
503	f	40	CC
504	f	31	CC
505	f	31	AA
506	f	36	AC
507	f	27	AC
508	f	20	AC
509	f	35	CC
511	f	50	AA
512	f	20	AA
513	f	20	AC
514	f	31	AC
515	f	32	AC
516	f	46	AC
519	f	23	AC
520	f	23	AC
521	f	23	CC
522	f	50	AC
525	f	45	AA
527	f	22	AA
528	f	47	AC
530	f	36	CC
532	f	24	AC
533	f	18	AC
534	f	25	AA
535	f	25	AA
536	f	24	AA
537	f	42	AA
538	f	17	AC
539	f	31	AC
540	f	30	AA
541	f	47	AC
542	f	24	AC
544	f	32	AA
545	f	30	AC
546	f	25	AA
547	f	19	AA
548	f	45	AC
550	f	35	AA
551	f	31	AA
558	f	22	AC
566	f	44	AC
567	f	32	AC
568	f	62	CC
572	f	23	CC
574	f	23	AA
576	f	24	CC
577	f	34	CC
597	f	22	AA
598	f	25	AA
599	f	35	AC
602	f	37	AC
604	f	24	AC
605	f	20	AA
606	f	21	CC
607	f	35	AA
608	f	21	AA
609	f	23	AC
611	f	19	AA
612	f	25	AA
613	f	46	AA
614	f	22	AA
615	f	35	AA
616	f	23	AC
617	f	22	CC
618	f	22	AA
619	f	49	AC
620	f	46	AC
622	f	25	AC
625	f	25	AA
628	f	32	AC
629	f	38	AC
630	f	37	CC
631	f	33	AA
634	f	35	AC
635	f	30	AA
636	f	25	AC
637	f	28	CC
638	f	45	AC
640	f	55	AA
641	f	18	AC
644	f	55	AC
645	f	26	AA
646	f	44	AC
648	f	20	AC
649	f	46	AC
650	f	56	AC
652	f	23	CC
654	f	17	AC
661	f	31	AA
662	f	43	AC
663	f	19	AC
664	f	19	AC
665	f	68	CC
666	f	23	CC
670	f	38	AA
672	f	29	AA
673	f	23	CC
674	f	27	AC
675	f	20	AA
678	f	21	AC
679	f	19	AA
681	f	25	CC
682	f	25	AA
685	f	27	AC
686	f	22	AC
689	f	19	AA
691	f	24	AC
693	f	31	AC
694	f	51	AA
695	f	21	AC
699	f	31	CC
701	f	27	AC
703	f	34	AC
704	f	31	AA
707	f	25	AA
709	f	27	AA
710	f	26	CC
714	f	18	AC
715	f	34	AC
716	f	38	AC
717	f	34	AA
718	f	35	CC
721	f	35	CC
722	f	23	AC
723	f	40	AA
724	f	32	AC
725	f	32	AC
726	f	60	CC
729	f	30	AA
730	f	40	AC
731	f	37	AC
732	f	34	AA
733	f	33	AA
734	f	33	AC
735	f	37	AA
736	f	34	AC
737	f	33	AC
741	f	30	CC
742	f	32	AC
743	f	21	AC
744	f	22	AC
745	f	21	CC
746	f	22	AA
747	f	24	AA
748	f	23	AA
750	f	21	CC
751	f	21	AA
754	f	53	AC
755	f	20	AC
756	f	19	CC
758	f	20	AA
759	f	20	AA
760	f	36	AA
761	f	23	AC
762	f	20	AC
772	f	32	AA
777	f	36	AC
778	f	32	AC
779	f	32	AC
781	f	30	AA
791	f	27	AA
794	f	37	AC
795	f	40	CC
796	f	23	AA
798	f	23	AC
799	f	55	AC
802	f	49	AC
803	f	40	AC
804	f	39	AC
805	f	32	AC
806	f	21	AC
807	f	23	AC
808	f	25	AC
811	f	52	AC
812	f	60	AC
814	f	60	AC
815	f	47	AC
820	f	56	AC
822	f	60	AC
824	f	60	AA
826	f	59	AA
828	f	60	AC
833	f	50	CC
834	f	66	AC
835	f	46	AC
836	f	56	AA
842	f	58	AC
843	f	69	AC
847	f	47	AC
848	f	18	CC
849	f	42	AC
851	f	25	AA
852	f	22	CC
853	f	25	AA
856	f	36	AC
858	f	22	AA
859	f	22	AC
861	f	23	AA
862	f	22	AC
867	f	24	AC
868	f	32	AC
869	f	30	AC
872	f	24	AA
874	f	21	AC
875	f	20	AC
878	f	30	AA
888	f	20	AA
889	f	21	CC
892	f	26	AC
901	f	23	AC
902	f	30	AA
910	f	30	AA
911	f	23	AC
912	f	33	AA
913	f	37	AC
915	f	22	AC
916	f	32	AA
917	f	23	AC
918	f	30	AC
920	f	18	AC
921	f	19	AA
922	f	20	AC
924	f	20	CC
925	f	17	AA
928	f	22	AC
929	f	41	CC
930	f	39	AC
931	f	16	AA
932	f	23	AA
935	f	32	AC
938	f	55	CC
948	f	20	CC
949	f	34	AA
950	f	20	AA
956	f	22	AA
958	f	22	AC
959	f	22	CC
960	f	22	AA
963	f	22	AA
964	f	24	AA
966	f	32	AC
968	f	47	AC
969	f	31	AC
970	f	40	AA
973	f	44	AC
975	f	31	AC
978	f	20	CC
980	f	24	AC
982	f	30	AC
983	f	36	AA
984	f	33	AC
985	f	24	AC
986	f	34	CC
988	f	20	AC
990	f	23	AC
992	f	24	AC
993	f	23	AC
994	f	29	AA
995	f	24	AA
997	f	22	AC
998	f	21	AA
999	f	38	AC
1005	f	21	AA
1006	f	34	AA
1008	f	35	AC
1009	f	21	AC
1010	f	28	AC
1013	f	54	AC
1016	f	35	AA
1018	f	32	CC
1019	f	27	AA
1021	f	29	AC
1022	f	25	AA
1023	f	22	AC
1024	f	35	AC
1026	f	47	AC
1029	f	30	AA
1031	f	26	AA
1034	f	41	CC
1035	f	34	AA
1036	f	24	AC
1038	f	28	AA
1046	f	42	AC
1049	f	26	AA
1	m	24	AA
3	m	20	AA
4	m	18	AC
5	m	18	AC
6	m	20	CC
7	m	29	AA
8	m	16	AA
9	m	17	AC
10	m	19	AA
11	m	15	AC
12	m	15	AC
13	m	17	CC
14	m	29	AA
15	m	17	AA
16	m	20	AA
17	m	22	AA
18	m	22	AA
19	m	20	AC
20	m	22	AC
21	m	22	AC
22	m	23	AC
23	m	29	AC
24	m	22	AA
27	m	29	CC
28	m	22	AC
29	m	18	CC
30	m	19	AC
32	m	20	AC
33	m	22	CC
34	m	18	CC
35	m	20	AA
36	m	29	CC
37	m	21	AC
38	m	21	AC
39	m	16	CC
40	m	65	AC
41	m	18	AA
42	m	45	AC
44	m	29	AA
45	m	21	AA
46	m	18	AC
47	m	18	AC
50	m	21	AA
51	m	17	AC
53	m	19	CC
54	m	20	AA
55	m	19	AC
56	m	19	AC
57	m	22	CC
58	m	18	AC
60	m	21	AC
63	m	22	AA
66	m	23	AA
67	m	17	AA
68	m	22	AC
71	m	33	AC
72	m	24	AA
74	m	23	AA
75	m	19	AC
80	m	19	AA
82	m	20	AC
83	m	18	AA
84	m	18	CC
87	m	18	AA
88	m	54	AA
89	m	56	AA
90	m	64	AA
91	m	16	CC
92	m	20	AC
93	m	17	AC
94	m	25	AC
96	m	18	AA
97	m	24	AA
98	m	17	AA
99	m	20	AA
100	m	19	AC
101	m	31	AA
102	m	85	CC
103	m	52	AC
104	m	50	AC
105	m	55	AA
106	m	27	AC
107	m	15	AA
108	m	19	AA
109	m	42	CC
110	m	14	AC
111	m	57	CC
112	m	22	AA
113	m	18	AA
114	m	38	CC
115	m	29	AC
116	m	34	AA
117	m	29	AC
118	m	25	AA
119	m	29	CC
120	m	26	AA
121	m	32	AA
122	m	22	AC
123	m	29	AA
124	m	37	AC
125	m	29	AC
126	m	29	AC
127	m	29	CC
128	m	29	AA
129	m	29	AA
130	m	29	AC
131	m	29	AA
132	m	29	AC
133	m	29	AC
134	m	29	AC
135	m	29	CC
136	m	29	AA
137	m	29	AA
138	m	29	AA
139	m	29	AA
140	m	29	AA
141	m	29	AC
142	m	29	AC
143	m	29	AC
144	m	29	AC
145	m	29	AC
146	m	29	AA
147	m	29	AA
148	m	29	CC
149	m	29	CC
150	m	29	AC
151	m	29	CC
152	m	29	AC
153	m	29	AC
154	m	29	AC
155	m	29	CC
156	m	29	CC
157	m	29	AA
158	m	29	CC
159	m	29	AC
160	m	29	AC
161	m	29	CC
162	m	29	AC
163	m	29	AA
164	m	29	AC
165	m	29	AC
166	m	29	AC
167	m	29	AC
168	m	29	AC
169	m	29	AA
170	m	29	AA
171	m	29	AA
172	m	29	AA
173	m	29	AA
174	m	29	AC
175	m	29	AC
176	m	29	AC
177	m	29	AC
178	m	29	AA
179	m	29	AC
180	m	29	AA
181	m	29	AC
182	m	29	CC
183	m	29	AC
184	m	29	CC
185	m	29	CC
186	m	29	AA
187	m	29	AA
188	m	29	CC
189	m	29	AC
190	m	29	AC
191	m	29	AC
192	m	29	AA
193	m	29	AA
194	m	29	AA
195	m	29	AA
196	m	29	AC
197	m	29	AA
198	m	29	CC
199	m	29	AC
200	m	29	AA
201	m	29	AC
202	m	29	AA
203	m	29	CC
204	m	29	AC
205	m	29	AA
214	m	24	AA
215	m	18	AC
216	m	25	AC
218	m	21	AC
219	m	23	AA
220	m	42	AC
231	m	48	AC
232	m	21	AA
234	m	20	AA
240	m	54	AA
241	m	23	AA
242	m	41	AA
255	m	25	AC
256	m	30	AC
257	m	23	AC
258	m	35	AA
259	m	40	AC
262	m	42	AA
265	m	22	AA
266	m	50	AC
274	m	56	AC
283	m	22	AA
287	m	21	AC
293	m	40	CC
294	m	25	AC
295	m	21	AC
296	m	21	AA
297	m	23	AA
298	m	24	AA
302	m	21	AA
303	m	31	AC
305	m	32	AC
306	m	24	AA
307	m	28	AC
309	m	22	AA
310	m	23	AC
312	m	23	CC
313	m	23	AC
314	m	23	AC
316	m	34	AA
319	m	45	AA
322	m	31	AC
324	m	34	CC
325	m	31	AC
329	m	21	AC
331	m	23	AA
332	m	20	AC
333	m	25	CC
334	m	25	AA
335	m	21	AC
336	m	20	AA
337	m	43	AA
340	m	26	AA
345	m	32	AA
348	m	22	CC
349	m	24	AC
350	m	26	AC
351	m	23	AC
352	m	52	AC
354	m	38	AC
355	m	20	AC
356	m	22	AA
360	m	27	CC
361	m	46	AC
362	m	29	AA
363	m	45	AC
365	m	29	AC
366	m	25	CC
368	m	21	AC
371	m	23	AC
380	m	22	AA
382	m	27	AC
387	m	36	AA
389	m	22	AA
390	m	37	AA
391	m	21	AA
392	m	30	AA
393	m	20	AC
394	m	20	AC
395	m	42	AA
398	m	28	AC
399	m	23	AA
400	m	21	CC
406	m	16	CC
409	m	26	CC
415	m	23	CC
417	m	20	AC
418	m	33	AC
419	m	20	CC
420	m	20	AC
421	m	19	AC
430	m	25	AC
432	m	26	AC
435	m	30	AA
438	m	27	CC
441	m	19	AA
442	m	22	AC
443	m	22	AC
447	m	42	AC
456	m	24	AA
459	m	38	AA
461	m	41	AA
463	m	30	AC
467	m	34	CC
476	m	25	CC
477	m	28	AA
479	m	29	CC
483	m	35	AC
484	m	22	AA
485	m	21	AA
500	m	18	AC
510	m	22	AC
517	m	21	AA
518	m	24	AA
523	m	44	AC
524	m	17	AC
526	m	17	AC
529	m	48	CC
531	m	38	AC
543	m	24	AA
549	m	41	AA
552	m	32	AA
553	m	28	AC
554	m	33	AA
555	m	21	CC
556	m	25	CC
557	m	54	AC
559	m	23	AC
560	m	23	AC
561	m	24	AA
562	m	21	AA
563	m	48	AA
564	m	38	CC
565	m	21	AA
569	m	29	AC
570	m	37	CC
571	m	21	CC
573	m	33	CC
575	m	19	AC
578	m	20	AC
579	m	23	CC
580	m	20	AA
581	m	20	AA
582	m	20	AC
583	m	20	AA
584	m	20	CC
585	m	20	CC
586	m	20	AC
587	m	20	AA
588	m	20	AA
589	m	20	CC
590	m	20	CC
591	m	20	AC
592	m	20	AC
593	m	20	AA
594	m	20	CC
595	m	20	AC
596	m	20	AA
600	m	25	AA
601	m	33	AC
603	m	36	AC
610	m	24	CC
621	m	22	AA
623	m	32	AC
624	m	21	AA
626	m	23	CC
627	m	26	AC
632	m	40	AA
633	m	25	AA
639	m	15	CC
642	m	24	AA
643	m	24	AC
647	m	22	AC
651	m	20	CC
653	m	21	AC
655	m	47	CC
656	m	20	AC
657	m	24	AC
658	m	21	AC
659	m	21	AA
660	m	27	CC
667	m	26	AC
668	m	20	AA
669	m	38	AC
671	m	30	AC
676	m	39	AC
677	m	42	AA
680	m	19	AC
683	m	27	AC
684	m	23	AA
687	m	18	AC
688	m	21	AC
690	m	19	AC
692	m	26	AC
696	m	19	AA
697	m	20	CC
698	m	19	AA
700	m	31	AC
702	m	21	AC
705	m	47	AA
706	m	21	AC
708	m	33	AA
711	m	36	AC
712	m	19	AC
713	m	42	AC
719	m	29	AC
720	m	29	CC
727	m	29	AC
728	m	30	AC
738	m	33	CC
739	m	32	AC
740	m	39	CC
749	m	22	AA
752	m	24	AC
753	m	22	AC
757	m	25	AA
763	m	28	AA
764	m	33	AA
765	m	44	AA
766	m	38	AC
767	m	29	AA
768	m	25	CC
769	m	26	AC
770	m	31	AC
771	m	41	AA
773	m	29	AA
774	m	24	CC
775	m	26	AC
776	m	34	AC
780	m	29	CC
782	m	27	AC
783	m	37	AC
784	m	32	AA
785	m	34	AA
786	m	32	AC
787	m	27	AA
788	m	34	AA
789	m	34	AC
790	m	23	AC
792	m	37	AC
793	m	22	AA
797	m	26	AA
800	m	51	AC
801	m	33	AC
809	m	19	AC
810	m	19	AC
813	m	59	AA
816	m	60	AA
817	m	36	AA
818	m	42	AC
819	m	52	AC
821	m	32	CC
823	m	52	AA
825	m	61	AA
827	m	60	AC
829	m	55	AA
830	m	61	AA
831	m	42	AC
832	m	60	CC
837	m	63	AA
838	m	54	CC
839	m	29	CC
840	m	49	AA
841	m	63	AC
844	m	48	CC
845	m	55	AC
846	m	52	AA
850	m	29	AC
854	m	24	CC
855	m	22	AC
857	m	27	AC
860	m	23	AA
863	m	24	AC
864	m	23	AC
865	m	25	AC
866	m	22	AA
870	m	30	AA
871	m	25	AC
873	m	23	AA
876	m	33	AA
877	m	16	AC
879	m	37	AA
880	m	37	AC
881	m	50	AC
882	m	58	AC
883	m	21	CC
884	m	22	AA
885	m	53	AC
886	m	29	AC
887	m	46	AA
890	m	36	AC
891	m	29	AC
893	m	32	CC
894	m	27	AA
895	m	24	AA
896	m	43	AC
897	m	57	AA
898	m	29	CC
899	m	24	AC
900	m	22	AA
903	m	57	AA
904	m	35	AC
905	m	35	AA
906	m	38	AC
907	m	23	AA
908	m	21	AA
909	m	30	AC
914	m	33	AC
919	m	27	AA
923	m	23	AA
926	m	39	AC
927	m	24	AC
933	m	36	AA
934	m	35	AC
936	m	38	AC
937	m	25	AA
939	m	26	AC
940	m	29	AC
941	m	37	AC
942	m	29	CC
943	m	29	AA
944	m	29	AA
945	m	29	AC
946	m	29	AA
947	m	29	CC
951	m	28	AA
952	m	27	AC
953	m	24	AC
954	m	27	AC
955	m	22	CC
957	m	23	AC
961	m	26	AC
962	m	35	AC
965	m	47	AC
967	m	20	AC
971	m	31	CC
972	m	39	AA
974	m	33	AC
976	m	36	CC
977	m	31	AA
979	m	46	CC
981	m	57	AC
987	m	33	AC
989	m	39	AC
991	m	31	AC
996	m	23	AC
1000	m	28	AC
1001	m	25	AC
1002	m	29	AA
1003	m	43	AC
1004	m	37	CC
1007	m	38	AC
1011	m	52	AA
1012	m	23	AA
1014	m	26	AA
1015	m	25	AC
1017	m	30	AC
1020	m	31	AC
1025	m	27	CC
1027	m	35	AC
1028	m	40	CC
1030	m	32	AC
1032	m	36	AC
1033	m	43	CC
1037	m	21	AA
1039	m	46	AC
1040	m	31	AA
1041	m	21	AA
1042	m	45	AA
1043	m	36	AA
1044	m	21	CC
1045	m	37	AC
1047	m	33	AA
1048	m	33	AC
1050	m	32	AC
1051	m	25	CC
